# Supplementary material for: Transient RUNX1 Expression during Early Mesendodermal Differentiation of hESCs Promotes Epithelial to Mesenchymal Transition through TGFB2 Signaling
Source: Stem Cell Reports. 2016 Oct 6;7(5):884–96. doi: 10.1016/j.stemcr.2016.09.006 (PMC5106514; doi:10.1016/j.stemcr.2016.09.006)
Supplement: Table S2. List of Transcripts Changed Significantly with RUNX Knockdown, Related to Figure 2 [file mmc2.xlsx]

## Sheet: SH8_1.5p.05
Transcript Cluster ID	SH8 Bi-weight Avg Signal (log2)	NS8 Bi-weight Avg Signal (log2)	Fold Change (linear) (SH8 vs. NS8)	ANOVA p-value (SH8 vs. NS8)	FDR p-value (SH8 vs. NS8)	Gene Symbol	Description	Group
TC19000797.hg.1	10.16	8.61	2.93	0.030227	0.685535	ZNF880	zinc finger protein 880	Coding
TC19001606.hg.1	6.81	5.46	2.54	0.014017	0.676924	ZNF229	zinc finger protein 229	Coding
TC03000403.hg.1	11.99	11.21	1.71	0.008709	0.676924	MIR548A2	microRNA 548a-2	Coding
TC06000759.hg.1	6	5.31	1.61	0.017493	0.678741	RNY4	RNA, Ro-associated Y4	Coding
TC21000007.hg.1	9.54	8.86	1.6	0.033242	0.686972	MIR3687	microRNA 3687	Coding
TC12002007.hg.1	14.45	13.77	1.6	0.023606	0.685535	MIR4472-2	microRNA 4472-2	Coding
TC17001950.hg.1	7.62	6.96	1.58	0.028136	0.685535	MIR4740	microRNA 4740	Coding
TC16000815.hg.1	6.86	6.26	1.51	0.029727	0.685535	MTRNR2L4	MT-RNR2-like 4	Coding
TC12001941.hg.1	7.28	7.87	-1.5	0.039166	0.687019	SSH1	slingshot protein phosphatase 1, slingshot homolog 1 (Drosophila)	Coding
TC12001783.hg.1	7.96	8.54	-1.5	0.031367	0.686972	SLC6A15	solute carrier family 6 (neutral amino acid transporter), member 15	Coding
TC18000581.hg.1	6	6.59	-1.5	0.03373	0.686972	ZNF516	zinc finger protein 516	Coding
TC19001870.hg.1	6.07	6.66	-1.51	0.004089	0.643771	IL11	interleukin 11	Coding
TC15001682.hg.1	5.46	6.06	-1.52	0.004824	0.658254	FBXO22-AS1	FBXO22 antisense RNA 1	Coding
TC11001434.hg.1	9.04	9.68	-1.55	0.010133	0.676924	BTBD10	BTB (POZ) domain containing 10	Coding
TC11000963.hg.1	9.47	10.11	-1.56	0.002737	0.63687	DYNC2H1	dynein, cytoplasmic 2, heavy chain 1	Coding
TC12000189.hg.1	9.01	9.65	-1.56	0.034817	0.686972	EMP1	epithelial membrane protein 1	Coding
TC12000514.hg.1	8.3	8.94	-1.56	0.0363	0.686972	RBMS2	RNA binding motif, single stranded interacting protein 2	Coding
TC17000764.hg.1	8.22	8.85	-1.56	0.017633	0.678741	TANC2	tetratricopeptide repeat, ankyrin repeat and coiled-coil containing 2	Coding
TC16001125.hg.1	7.29	7.94	-1.57	0.034052	0.686972	CRNDE	colorectal neoplasia differentially expressed (non-protein coding)	Coding
TC12001282.hg.1	7.09	7.75	-1.58	0.040963	0.689479	EPS8	epidermal growth factor receptor pathway substrate 8	Coding
TC17000783.hg.1	7.98	8.67	-1.61	0.010196	0.676924	PRKCA	protein kinase C, alpha	Coding
TC12000642.hg.1	10.51	11.23	-1.65	0.015887	0.678741	GLIPR1	GLI pathogenesis-related 1	Coding
TC15001335.hg.1	8.16	8.9	-1.67	0.019566	0.678741	FBN1	fibrillin 1	Coding
TC12001845.hg.1	10.26	11.01	-1.68	0.021724	0.678741	CDK17	cyclin-dependent kinase 17	Coding
TC11000198.hg.1	7.33	8.11	-1.72	0.030473	0.686972	MICAL2	microtubule associated monooxygenase, calponin and LIM domain containing 2, microtubule associated monoxygenase, calponin and LIM domain containing 2	Coding
TC17000396.hg.1	7.64	8.42	-1.72	0.013007	0.676924	SLFN5	schlafen family member 5	Coding
TC12001672.hg.1	5.08	5.95	-1.82	0.015596	0.678741	C12orf56	chromosome 12 open reading frame 56	Coding
TC19000332.hg.1	10.63	11.51	-1.85	0.038891	0.687019	DDA1	DET1 and DDB1 associated 1	Coding
TC12000656.hg.1	9.63	10.69	-2.08	0.024081	0.685535	NAV3	neuron navigator 3	Coding
TC12000747.hg.1	8.99	10.13	-2.2	0.017656	0.678741	ELK3	ELK3, ETS-domain protein (SRF accessory protein 2)	Coding
TC04001554.hg.1	5.59	6.96	-2.6	0.024612	0.685535	PABPC4L	poly(A) binding protein, cytoplasmic 4-like	Coding

## Sheet: SH1_1.5p0.5
Transcript Cluster ID	SH1 Bi-weight Avg Signal (log2)	NS1 Bi-weight Avg Signal (log2)	Fold Change (linear) (SH1 vs. NS1)	ANOVA p-value (SH1 vs. NS1)	FDR p-value (SH1 vs. NS1)	Gene Symbol	Description	Group
TC16000559.hg.1	10.87	7.9	7.86	0.030283	0.528409	CDH1	cadherin 1, type 1, E-cadherin (epithelial), NULL	Coding
TC08000575.hg.1	9.7	7.31	5.24	0.034194	0.53203	ESRP1	epithelial splicing regulatory protein 1, NULL	Coding
TC03003403.hg.1	13.14	10.92	4.65	0.033706	0.532012	TDGF1	teratocarcinoma-derived growth factor 1, NULL	Coding
TC07001811.hg.1	13.28	11.09	4.56	0.026219	0.523707	AASS	aminoadipate-semialdehyde synthase, NULL	Coding
TC04000768.hg.1	9.11	7.32	3.44	0.050747	0.539738	FHDC1	FH2 domain containing 1, NULL	Coding
TC09001166.hg.1	7.9	6.18	3.31	0.032108	0.531246	MIR1299	microRNA 1299	Coding
TC0X001020.hg.1	9.45	7.77	3.19	0.039326	0.539243	PIM2	pim-2 oncogene, NULL	Coding
TC04000497.hg.1	8.61	7.01	3.02	0.019179	0.515025	GRID2	glutamate receptor, ionotropic, delta 2, NULL	Coding
TC11001512.hg.1	9.02	7.55	2.77	0.003593	0.51201	MIR4454	microRNA 4454	Coding
TC19001606.hg.1	6.62	5.16	2.74	0.041117	0.539243	ZNF229	zinc finger protein 229	Coding
TC05000766.hg.1	8.19	6.8	2.63	0.047309	0.539243	PCDHGA10	protocadherin gamma subfamily A, 10	Coding
TC06000985.hg.1	12.1	10.72	2.61	0.015338	0.513486	ENPP1	ectonucleotide pyrophosphatase/phosphodiesterase 1, NULL	Coding
TC05000741.hg.1	8.39	7.02	2.58	0.000109	0.51201	PCDHA11	protocadherin alpha 11, NULL	Coding
TC04000434.hg.1	10.47	9.11	2.56	0.037391	0.536554	FRAS1	Fraser syndrome 1, NULL	Coding
TC0X000821.hg.1	10.58	9.23	2.55	0.046986	0.539243	NLGN4X	neuroligin 4, X-linked, NULL	Coding
TC05000304.hg.1	11.9	10.62	2.43	0.031242	0.529159	OCLN	occludin, NULL	Coding
TC03001476.hg.1	15.46	14.19	2.4	0.015627	0.513486	ESRG	embryonic stem cell related (non-protein coding)	Coding
TC19000797.hg.1	9.78	8.55	2.35	0.019369	0.515025	ZNF880	zinc finger protein 880	Coding
TC05000334.hg.1	9.16	7.94	2.34	0.03445	0.532824	MCCC2	methylcrotonoyl-CoA carboxylase 2 (beta), NULL	Coding
TC17001083.hg.1	8.32	7.13	2.29	0.019698	0.515025	CLDN7	claudin 7	Coding
TC07001147.hg.1	7.63	6.44	2.29	0.0166	0.513486	VWDE	von Willebrand factor D and EGF domains, NULL	Coding
TC05001641.hg.1	9.04	7.85	2.28	0.009404	0.513486	SLCO4C1	solute carrier organic anion transporter family, member 4C1, NULL	Coding
TC08001455.hg.1	5.53	4.34	2.27	0.003687	0.51201	TSPYL5	TSPY-like 5, NULL	Coding
TC13000517.hg.1	11.44	10.26	2.25	0.042871	0.539243	FLT1	fms-related tyrosine kinase 1, fms-related tyrosine kinase 1 (vascular endothelial growth factor/vascular permeability factor receptor), NULL	Coding
TC05000303.hg.1	9.71	8.55	2.24	0.0444	0.539243	MARVELD2	MARVEL domain containing 2, NULL	Coding
TC14000782.hg.1	7.47	6.33	2.21	0.046952	0.539243	MIR4309	microRNA 4309	Coding
TC14002240.hg.1	7.41	6.3	2.16	0.003635	0.51201	IGHD3-3	immunoglobulin heavy diversity 3-3, NULL	Coding
TC0X000332.hg.1	8.62	7.51	2.16	0.038375	0.537787	MAGEH1	melanoma antigen family H, 1, NULL	Coding
TC09000899.hg.1	10.31	9.21	2.14	0.03489	0.532838	GLDC	glycine dehydrogenase (decarboxylating), NULL	Coding
TC05000442.hg.1	9.05	7.99	2.09	0.035138	0.533436	GPR98	G protein-coupled receptor 98, NULL	Coding
TC09000143.hg.1	10	8.95	2.06	0.029761	0.528131	ANKRD18B	ankyrin repeat domain 18B, NULL	Coding
TC07000964.hg.1	13.99	12.97	2.03	0.047634	0.539243	MIR548F3	microRNA 548f-3	Coding
TC01001781.hg.1	11.65	10.64	2.02	0.022488	0.517192	FLVCR1	feline leukemia virus subgroup C cellular receptor 1, NULL	Coding
TC06002144.hg.1	8.59	7.59	2	0.040665	0.539243	MAP7	microtubule-associated protein 7, NULL	Coding
TC01000373.hg.1	8.03	7.06	1.97	0.037775	0.536869	SMPDL3B	sphingomyelin phosphodiesterase, acid-like 3B, NULL	Coding
TC04000754.hg.1	7.71	6.74	1.96	0.018706	0.51404	FAM160A1	family with sequence similarity 160, member A1, NULL	Coding
TC08000266.hg.1	8.78	7.81	1.96	0.0175	0.51404	UNC5D	unc-5 homolog D (C. elegans), NULL	Coding
TC05000760.hg.1	6.83	5.87	1.95	0.028822	0.525632	PCDHB15	protocadherin beta 15, NULL	Coding
TC05000054.hg.1	9.65	8.71	1.93	0.027221	0.524296	ADCY2	adenylate cyclase 2 (brain), NULL	Coding
TC07000537.hg.1	8.39	7.44	1.93	0.05018	0.539426	STEAP2	STEAP family member 2, metalloreductase, NULL	Coding
TC05000701.hg.1	8.19	7.25	1.92	0.02791	0.525632	EGR1	early growth response 1, NULL	Coding
TC0X001156.hg.1	9.71	8.77	1.92	0.010154	0.513486	FTX	FTX transcript, XIST regulator (non-protein coding), NULL	Coding
TC14000732.hg.1	5.2	4.26	1.92	0.015467	0.513486	MIR376C	microRNA 376c	Coding
TC01001418.hg.1	7.11	6.17	1.92	0.021082	0.515025	MIR4654	microRNA 4654	Coding
TC16000189.hg.1	8.47	7.55	1.89	0.035571	0.533786	MPV17L	MPV17 mitochondrial membrane protein-like, NULL	Coding
TC04000591.hg.1	5.86	4.95	1.88	0.010151	0.513486	MIR577	microRNA 577	Coding
TC15001225.hg.1	9.95	9.06	1.86	0.044129	0.539243	GPR176	G protein-coupled receptor 176, NULL	Coding
TC16000802.hg.1	8.2	7.33	1.83	0.045575	0.539243	ZSCAN10	zinc finger and SCAN domain containing 10	Coding
TC10000406.hg.1	12.7	11.84	1.81	0.046426	0.539243	TET1	tet methylcytosine dioxygenase 1, NULL	Coding
TC13000120.hg.1	9.99	9.14	1.8	0.008218	0.513486	NBEA	neurobeachin, NULL	Coding
TC03000117.hg.1	5.18	4.34	1.79	0.016051	0.513486	ZNF385D-AS1	ZNF385D antisense RNA 1, NULL	Coding
TC02002492.hg.1	6.47	5.64	1.78	0.006964	0.513486	GALNT3	UDP-N-acetyl-alpha-D-galactosamine:polypeptide N-acetylgalactosaminyltransferase 3 (GalNAc-T3), NULL	Coding
TC12001410.hg.1	7.24	6.43	1.76	0.028811	0.525632	ADAMTS20	ADAM metallopeptidase with thrombospondin type 1 motif, 20	Coding
TC05002139.hg.1	9.26	8.45	1.76	0.039283	0.539243	MIR1229	microRNA 1229	Coding
TC12002007.hg.1	14.02	13.21	1.76	0.020176	0.515025	MIR4472-2	microRNA 4472-2	Coding
TC01000938.hg.1	9.94	9.12	1.76	0.048535	0.539243	SCARNA2	small Cajal body-specific RNA 2	Coding
TC19_gl000209_random000003.hg.1	5.21	4.4	1.75	0.015079	0.513486	KIR2DL5B	killer cell immunoglobulin-like receptor, two domains, long cytoplasmic tail, 5B, killer cell immunoglobulin-like receptor, two domains, long cytoplasmic tail, 5A	Coding
TC16000958.hg.1	14.07	13.27	1.74	0.043416	0.539243	MIR548AA2	microRNA 548aa-2	Coding
TC01001524.hg.1	7.52	6.72	1.74	0.030778	0.529159	RABGAP1L-IT1	RABGAP1L intronic transcript 1 (non-protein coding), NULL	Coding
TC05001267.hg.1	8.81	8.02	1.74	0.042206	0.539243	UGT3A2	UDP glycosyltransferase 3 family, polypeptide A2, NULL	Coding
TC09001088.hg.1	9.02	8.23	1.73	0.018484	0.51404	ANKRD18A	ankyrin repeat domain 18A, NULL	Coding
TC12003243.hg.1	7.3	6.51	1.73	0.041195	0.539243	ERBB3	v-erb-b2 erythroblastic leukemia viral oncogene homolog 3 (avian)	Coding
TC15000391.hg.1	7.51	6.72	1.73	0.037748	0.536869	SLC27A2	solute carrier family 27 (fatty acid transporter), member 2, NULL	Coding
TC09000556.hg.1	10.51	9.72	1.73	0.014083	0.513486	ZNF483	zinc finger protein 483, NULL	Coding
TC12001835.hg.1	11.21	10.43	1.72	0.048205	0.539243	USP44	ubiquitin specific peptidase 44	Coding
TC0X000901.hg.1	7.09	6.32	1.71	0.01809	0.51404	GPR64	G protein-coupled receptor 64, NULL	Coding
TC01001782.hg.1	8.49	7.72	1.71	0.024755	0.523707	VASH2	vasohibin 2, NULL	Coding
TC17000367.hg.1	10.41	9.65	1.69	0.033056	0.532012	MIR4725	microRNA 4725	Coding
TC06001770.hg.1	6.96	6.21	1.68	0.010358	0.513486	ENPP5	ectonucleotide pyrophosphatase/phosphodiesterase 5 (putative), NULL	Coding
TC0X000110.hg.1	9.57	8.83	1.67	0.01306	0.513486	PRDX4	peroxiredoxin 4, NULL	Coding
TC14000488.hg.1	8.36	7.63	1.66	0.002749	0.51201	MIR1260A	microRNA 1260a	Coding
TC19000391.hg.1	10.21	9.48	1.66	0.048715	0.539243	ZNF493	zinc finger protein 493, NULL	Coding
TC16001182.hg.1	6.39	5.66	1.65	0.048281	0.539243	MIR328	microRNA 328	Coding
TC12000453.hg.1	4.41	3.69	1.65	0.014768	0.513486	MIR615	microRNA 615	Coding
TC17001613.hg.1	8.85	8.14	1.64	0.046909	0.539243	ARL17A	ADP-ribosylation factor-like 17A, ADP-ribosylation factor-like protein 17-like, ADP-ribosylation factor-like 17B, NULL	Coding
TC04001634.hg.1	10.96	10.25	1.64	0.037902	0.536869	LRBA	LPS-responsive vesicle trafficking, beach and anchor containing, NULL	Coding
TC07001088.hg.1	7.81	7.11	1.64	0.046235	0.539243	PSMG3	proteasome (prosome, macropain) assembly chaperone 3, NULL	Coding
TC0X000402.hg.1	5.23	4.53	1.63	0.032347	0.531246	CDX4	caudal type homeobox 4, NULL	Coding
TC03001638.hg.1	13.8	13.1	1.62	0.043507	0.539243	DPPA4	developmental pluripotency associated 4, NULL	Coding
TC19000922.hg.1	6.86	6.16	1.62	0.011436	0.513486	ZNF582-AS1	ZNF582 antisense RNA 1 (head to head)	Coding
TC03001731.hg.1	9.97	9.28	1.61	0.022381	0.517192	ALG1L	ALG1, chitobiosyldiphosphodolichol beta-mannosyltransferase-like, NULL	Coding
TC02001860.hg.1	12.8	12.11	1.61	0.012918	0.513486	CCDC88A	coiled-coil domain containing 88A, NULL	Coding
TC12001495.hg.1	4.9	4.21	1.61	0.0129	0.513486	MIR1293	microRNA 1293	Coding
TC15001454.hg.1	9.06	8.37	1.61	0.012399	0.513486	MYO5C	myosin VC	Coding
TC13001725.hg.1	6.95	6.27	1.6	0.025269	0.523707	CCDC169	coiled-coil domain containing 169, NULL	Coding
TC11000367.hg.1	12.41	11.73	1.6	0.024604	0.523438	HSD17B12	hydroxysteroid (17-beta) dehydrogenase 12	Coding
TC08000629.hg.1	6.21	5.54	1.59	0.004745	0.51201	GRHL2	grainyhead-like 2 (Drosophila), NULL	Coding
TC07001182.hg.1	5.84	5.17	1.59	0.005561	0.51201	MACC1	metastasis associated in colon cancer 1, NULL	Coding
TC04001137.hg.1	8.26	7.59	1.59	0.01577	0.513486	RBM47	RNA binding motif protein 47, NULL	Coding
TC16001206.hg.1	7.02	6.35	1.58	0.028507	0.525632	ESRP2	epithelial splicing regulatory protein 2, NULL	Coding
TC03001134.hg.1	4.19	3.53	1.58	0.016559	0.513486	MIR4790	microRNA 4790	Coding
TC11002127.hg.1	8.13	7.47	1.58	0.041165	0.539243	RSF1-IT2	RSF1 intronic transcript 2 (non-protein coding)	Coding
TC11001966.hg.1	7.1	6.44	1.58	0.048602	0.539243	SLC29A2	solute carrier family 29 (nucleoside transporters), member 2	Coding
TC07000915.hg.1	5.08	4.42	1.58	0.047076	0.539243	TRBV25-1	T cell receptor beta variable 25-1, NULL	Coding
TC17000365.hg.1	9.24	8.59	1.57	0.032156	0.531246	MIR193A	microRNA 193a	Coding
TC11001386.hg.1	8.26	7.61	1.57	0.009958	0.513486	STK33	serine/threonine kinase 33, NULL	Coding
TC09000928.hg.1	7.19	6.55	1.56	0.021375	0.517152	BNC2	basonuclin 2, NULL	Coding
TC0X001226.hg.1	7.75	7.11	1.56	0.007598	0.513486	ZMAT1	zinc finger, matrin-type 1, NULL	Coding
TC13000879.hg.1	10.88	10.25	1.55	0.013617	0.513486	ANKRD10-IT1	ANKRD10 intronic transcript 1 (non-protein coding), NULL	Coding
TC09000893.hg.1	8.87	8.24	1.55	0.044129	0.539243	ERMP1	endoplasmic reticulum metallopeptidase 1, NULL	Coding
TC05001910.hg.1	9.63	9	1.55	0.04639	0.539243	JAKMIP2	janus kinase and microtubule interacting protein 2, NULL	Coding
TC13000135.hg.1	7.41	6.78	1.55	0.001627	0.51201	NHLRC3	NHL repeat containing 3, NULL	Coding
TC02002317.hg.1	8.9	8.27	1.55	0.025565	0.523707	POTEF	POTE ankyrin domain family, member F, NULL	Coding
TC04001508.hg.1	7.96	7.32	1.55	0.016416	0.513486	PRDM5	PR domain containing 5, NULL	Coding
TC03001028.hg.1	7.52	6.89	1.55	0.034185	0.53203	ST6GAL1	ST6 beta-galactosamide alpha-2,6-sialyltranferase 1, NULL	Coding
TC05001009.hg.1	7.26	6.63	1.55	0.036388	0.535027	ZNF346-IT1	ZNF346 intronic transcript 1 (non-protein coding), NULL	Coding
TC04001426.hg.1	5.03	4.41	1.54	0.004293	0.51201	MIR1255A	microRNA 1255a	Coding
TC02000694.hg.1	6.44	5.83	1.53	0.013615	0.513486	ACOXL	acyl-CoA oxidase-like, NULL	Coding
TC06002060.hg.1	6.97	6.35	1.53	0.013335	0.513486	FAM184A	family with sequence similarity 184, member A, NULL	Coding
TC01000348.hg.1	7.97	7.35	1.53	0.030505	0.528409	MIR1976	microRNA 1976	Coding
TC0X000724.hg.1	9.25	8.64	1.53	0.004629	0.51201	MTMR1	myotubularin related protein 1, NULL	Coding
TC18000291.hg.1	6.67	6.07	1.52	0.011429	0.513486	DLGAP1	discs, large (Drosophila) homolog-associated protein 1, NULL	Coding
TC15001672.hg.1	10.6	10	1.52	0.023377	0.519668	MIR4313	microRNA 4313	Coding
TC03001623.hg.1	12.36	11.76	1.52	0.031979	0.531246	MIR548A3	microRNA 548a-3	Coding
TC0X001025.hg.1	8.81	8.21	1.52	0.000272	0.51201	TFE3	transcription factor binding to IGHM enhancer 3, NULL	Coding
TC06001570.hg.1	5.97	5.38	1.51	0.006943	0.513486	HLA-DQB1	major histocompatibility complex, class II, DQ beta 1, HLA class II histocompatibility antigen, DQ beta 1 chain-like, NULL	Coding
TC01001281.hg.1	4.93	4.33	1.51	0.012751	0.513486	MIR4258	microRNA 4258	Coding
TC02001974.hg.1	8.02	7.42	1.51	0.047699	0.539243	PAIP2B	poly(A) binding protein interacting protein 2B, NULL	Coding
TC07000525.hg.1	8.1	7.51	1.5	0.035219	0.533436	ADAM22	ADAM metallopeptidase domain 22, NULL	Coding
TC14002331.hg.1	9.82	9.23	1.5	0.03712	0.536335	FOXN3	forkhead box N3	Coding
TC01000426.hg.1	7.27	6.69	1.5	0.010618	0.513486	LCK	lymphocyte-specific protein tyrosine kinase, NULL	Coding
TC11001828.hg.1	6.34	5.76	1.5	0.027165	0.523707	MIR3162	microRNA 3162	Coding
TC01002553.hg.1	11.21	10.62	1.5	0.040437	0.539243	PPT1	palmitoyl-protein thioesterase 1, NULL	Coding
TC14000387.hg.1	6.08	5.5	1.5	0.001384	0.51201	SYNE2	spectrin repeat containing, nuclear envelope 2	Coding
TC19000023.hg.1	8.61	9.2	-1.5	0.00344	0.51201	ARID3A	AT rich interactive domain 3A (BRIGHT-like)	Coding
TC06001976.hg.1	8.83	9.42	-1.5	0.024123	0.523288	BVES	blood vessel epicardial substance, NULL	Coding
TC21000113.hg.1	8.08	8.66	-1.5	0.042183	0.539243	HUNK	hormonally up-regulated Neu-associated kinase, NULL	Coding
TC01000826.hg.1	9.57	10.16	-1.5	0.036715	0.535636	SH3GLB1	SH3-domain GRB2-like endophilin B1, NULL	Coding
TC11001063.hg.1	9.38	9.97	-1.51	0.010374	0.513486	ATP5L	ATP synthase, H+ transporting, mitochondrial Fo complex, subunit G	Coding
TC15001764.hg.1	11.46	12.06	-1.51	0.014026	0.513486	BTBD1	BTB (POZ) domain containing 1, NULL	Coding
TC07000329.hg.1	8.04	8.64	-1.51	0.034292	0.532114	LANCL2	LanC lantibiotic synthetase component C-like 2 (bacterial), NULL	Coding
TC01000245.hg.1	9.91	10.51	-1.51	0.037974	0.536869	MRTO4	mRNA turnover 4 homolog (S. cerevisiae), NULL	Coding
TC16001088.hg.1	11.39	11.99	-1.51	0.027776	0.525632	NETO2	neuropilin (NRP) and tolloid (TLL)-like 2, NULL	Coding
TC10000566.hg.1	8.57	9.17	-1.51	0.049205	0.539243	PPIF	peptidylprolyl isomerase F, NULL	Coding
TC06001232.hg.1	5.79	6.39	-1.51	0.012963	0.513486	PXDC1	PX domain containing 1, NULL	Coding
TC01001624.hg.1	7.43	8.03	-1.51	0.005021	0.51201	RGS2	regulator of G-protein signaling 2, 24kDa, NULL	Coding
TC19001553.hg.1	8.78	9.37	-1.51	0.015388	0.513486	TGFB1	transforming growth factor, beta 1	Coding
TC16001125.hg.1	7.63	8.23	-1.52	0.032056	0.531246	CRNDE	colorectal neoplasia differentially expressed (non-protein coding)	Coding
TC0X000470.hg.1	8.16	8.77	-1.52	0.033818	0.532012	CSTF2	cleavage stimulation factor, 3' pre-RNA, subunit 2, 64kDa, NULL	Coding
TC06001809.hg.1	9.22	9.83	-1.52	0.023449	0.519684	ICK	intestinal cell (MAK-like) kinase, NULL	Coding
TC19000033.hg.1	10.07	10.68	-1.52	0.018299	0.51404	MIDN	midnolin	Coding
TC06001956.hg.1	8.13	8.73	-1.52	0.002279	0.51201	NDUFAF4	NADH dehydrogenase (ubiquinone) complex I, assembly factor 4, NULL	Coding
TC08000250.hg.1	6.97	7.57	-1.52	0.014625	0.513486	NRG1	neuregulin 1, NULL	Coding
TC12002016.hg.1	9.26	9.86	-1.52	0.029692	0.528005	WSB2	WD repeat and SOCS box containing 2	Coding
TC12001402.hg.1	7.19	7.79	-1.52	0.027514	0.525632	YAF2	YY1 associated factor 2	Coding
TC0X000219.hg.1	6.99	7.6	-1.52	0.018548	0.51404	ZNF674-AS1	ZNF674 antisense RNA 1 (head to head), NULL	Coding
TC07003287.hg.1	12.59	13.2	-1.53	0.005257	0.51201	ARPC1A	actin related protein 2/3 complex, subunit 1A, 41kDa, NULL	Coding
TC20000368.hg.1	5.45	6.06	-1.53	0.0103	0.513486	EYA2	eyes absent homolog 2 (Drosophila), NULL	Coding
TC05000697.hg.1	10.67	11.29	-1.53	0.015848	0.513486	KIF20A	kinesin family member 20A, NULL	Coding
TC05001137.hg.1	9.77	10.38	-1.53	0.03333	0.532012	MED10	mediator complex subunit 10, NULL	Coding
TC18000016.hg.1	14.8	15.41	-1.53	0.031487	0.529317	MYL12A	myosin, light chain 12A, regulatory, non-sarcomeric, NULL	Coding
TC02001922.hg.1	12.9	13.51	-1.53	0.026232	0.523707	RAB1A	RAB1A, member RAS oncogene family, NULL	Coding
TC04000562.hg.1	10.89	11.51	-1.53	0.008759	0.513486	SEC24B	SEC24 family, member B (S. cerevisiae), NULL	Coding
TC06002112.hg.1	14.68	15.3	-1.54	0.044647	0.539243	CTGF	connective tissue growth factor, NULL	Coding
TC0X000514.hg.1	5.66	6.28	-1.54	0.018732	0.51404	MUM1L1	melanoma associated antigen (mutated) 1-like 1, NULL	Coding
TC20000268.hg.1	14.04	14.66	-1.54	0.015883	0.513486	MYL9	myosin, light chain 9, regulatory, NULL	Coding
TC11002165.hg.1	12.28	12.9	-1.54	0.035248	0.533436	PICALM	phosphatidylinositol binding clathrin assembly protein	Coding
TC01001422.hg.1	8.71	9.33	-1.54	0.021732	0.517152	UAP1	UDP-N-acteylglucosamine pyrophosphorylase 1, NULL	Coding
TC18000003.hg.1	12.56	13.18	-1.54	0.033657	0.532012	USP14	ubiquitin specific peptidase 14 (tRNA-guanine transglycosylase)	Coding
TC06000114.hg.1	10.88	11.51	-1.55	0.01795	0.51404	CAP2	CAP, adenylate cyclase-associated protein, 2 (yeast), NULL	Coding
TC17002867.hg.1	12.34	12.97	-1.55	0.001866	0.51201	EIF4A1	eukaryotic translation initiation factor 4A1, small nucleolar RNA, H/ACA box 67, small nucleolar RNA, C/D box 10, small nucleolar RNA, H/ACA box 48, NULL	Coding
TC02000428.hg.1	9.73	10.36	-1.55	0.038264	0.537279	MPHOSPH10	M-phase phosphoprotein 10 (U3 small nucleolar ribonucleoprotein), NULL	Coding
TC06002238.hg.1	5.36	5.99	-1.55	0.005436	0.51201	SYNE1	spectrin repeat containing, nuclear envelope 1, NULL	Coding
TC17000722.hg.1	5.77	6.41	-1.55	0.015881	0.513486	YPEL2	yippee-like 2 (Drosophila)	Coding
TC06000966.hg.1	10.35	10.99	-1.56	0.045453	0.539243	CENPW	centromere protein W, NULL	Coding
TC01002725.hg.1	5.14	5.77	-1.56	0.008289	0.513486	KANK4	KN motif and ankyrin repeat domains 4, NULL	Coding
TC12003245.hg.1	10.12	10.76	-1.56	0.025538	0.523707	MYL6	myosin, light chain 6, alkali, smooth muscle and non-muscle	Coding
TC17000098.hg.1	11.64	12.28	-1.56	0.036231	0.535027	POLR2A	polymerase (RNA) II (DNA directed) polypeptide A, 220kDa	Coding
TC01001465.hg.1	10.62	11.26	-1.56	0.047087	0.539243	TIPRL	TIP41, TOR signaling pathway regulator-like (S. cerevisiae), NULL	Coding
TC01000099.hg.1	10.09	10.73	-1.56	0.038141	0.537087	VAMP3	vesicle-associated membrane protein 3, NULL	Coding
TC01000504.hg.1	11.65	12.3	-1.57	0.016002	0.513486	CAP1	CAP, adenylate cyclase-associated protein 1 (yeast), NULL	Coding
TC0X000875.hg.1	7.96	8.61	-1.57	0.038029	0.536869	PIGA	phosphatidylinositol glycan anchor biosynthesis, class A, NULL	Coding
TC11000027.hg.1	11.9	12.55	-1.57	0.001191	0.51201	TALDO1	transaldolase 1, NULL	Coding
TC07001175.hg.1	6.29	6.95	-1.57	0.003327	0.51201	TWIST1	twist basic helix-loop-helix transcription factor 1, NULL	Coding
TC07000055.hg.1	9.75	10.41	-1.58	0.031425	0.529317	FSCN1	fascin homolog 1, actin-bundling protein (Strongylocentrotus purpuratus), uncharacterized LOC100653350, NULL	Coding
TC16000650.hg.1	10.54	11.2	-1.58	0.043912	0.539243	HSBP1	heat shock factor binding protein 1	Coding
TC18000064.hg.1	10.82	11.48	-1.58	0.008263	0.513486	TUBB6	tubulin, beta 6 class V, NULL	Coding
TC02000046.hg.1	10.32	11	-1.59	0.002887	0.51201	ASAP2	ArfGAP with SH3 domain, ankyrin repeat and PH domain 2, NULL	Coding
TC02000369.hg.1	4.93	5.6	-1.59	0.025134	0.523707	MIR4434	microRNA 4434	Coding
TC02000057.hg.1	10.6	11.26	-1.59	0.014285	0.513486	RRM2	ribonucleotide reductase M2, NULL	Coding
TC01003617.hg.1	9.59	10.26	-1.6	0.025021	0.523707	ARPC5	actin related protein 2/3 complex, subunit 5, 16kDa, NULL	Coding
TC10000781.hg.1	7.92	8.6	-1.6	0.042116	0.539243	GSTO1	glutathione S-transferase omega 1, NULL	Coding
TC17001525.hg.1	11.65	12.34	-1.6	0.027081	0.523707	RAB5C	RAB5C, member RAS oncogene family	Coding
TC14000466.hg.1	10.11	10.79	-1.61	0.031598	0.529765	EIF2B2	eukaryotic translation initiation factor 2B, subunit 2 beta, 39kDa	Coding
TC13000742.hg.1	8.01	8.7	-1.61	0.030258	0.528409	FBXL3	F-box and leucine-rich repeat protein 3, NULL	Coding
TC01002818.hg.1	8.92	9.61	-1.61	0.044143	0.539243	GNG5	guanine nucleotide binding protein (G protein), gamma 5, NULL	Coding
TC05000159.hg.1	5.19	5.88	-1.61	0.038463	0.538084	IL7R	interleukin 7 receptor, NULL	Coding
TC09001556.hg.1	8.48	9.16	-1.61	0.025533	0.523707	RBM18	RNA binding motif protein 18, NULL	Coding
TC02004969.hg.1	9.64	10.33	-1.61	0.036922	0.535895	SNRNP27	small nuclear ribonucleoprotein 27kDa (U4/U6.U5), NULL	Coding
TC08001000.hg.1	5.49	6.18	-1.62	0.04918	0.539243	DLC1	deleted in liver cancer 1, NULL	Coding
TC12000159.hg.1	7.69	8.39	-1.62	0.028937	0.525632	GABARAPL1	GABA(A) receptor-associated protein like 1	Coding
TC09000731.hg.1	9.02	9.71	-1.62	0.014879	0.513486	NCS1	neuronal calcium sensor 1, NULL	Coding
TC03000146.hg.1	6.69	7.39	-1.62	0.02893	0.525632	RBMS3	RNA binding motif, single stranded interacting protein 3, NULL	Coding
TC13000285.hg.1	10.6	11.3	-1.62	0.031233	0.529159	UCHL3	ubiquitin carboxyl-terminal esterase L3 (ubiquitin thiolesterase), NULL	Coding
TC03002096.hg.1	6.21	6.92	-1.63	0.008917	0.513486	BCL6	B-cell CLL/lymphoma 6, NULL	Coding
TC11001962.hg.1	4.63	5.34	-1.63	0.023824	0.521761	CD248	CD248 molecule, endosialin	Coding
TC14000406.hg.1	10.72	11.42	-1.63	0.018003	0.51404	EIF2S1	eukaryotic translation initiation factor 2, subunit 1 alpha, 35kDa, NULL	Coding
TC03001575.hg.1	8.26	8.97	-1.63	0.040432	0.539243	GBE1	glucan (1,4-alpha-), branching enzyme 1, NULL	Coding
TC09000508.hg.1	4.85	5.55	-1.63	0.005048	0.51201	NR4A3	nuclear receptor subfamily 4, group A, member 3, NULL	Coding
TC16000891.hg.1	10.56	11.26	-1.63	0.018623	0.51404	NTAN1	N-terminal asparagine amidase, NULL	Coding
TC10002924.hg.1	5.84	6.55	-1.64	0.023864	0.521761	AKR1C1	aldo-keto reductase family 1, member C1, NULL	Coding
TC16000485.hg.1	9.65	10.37	-1.64	0.029222	0.525632	ARL2BP	ADP-ribosylation factor-like 2 binding protein, NULL	Coding
TC03001548.hg.1	5.26	5.98	-1.64	0.010381	0.513486	FOXP1-IT1	FOXP1 intronic transcript 1 (non-protein coding), NULL	Coding
TC16000620.hg.1	9.69	10.4	-1.64	9.1e-05	0.51201	GABARAPL2	GABA(A) receptor-associated protein-like 2, NULL	Coding
TC01001201.hg.1	10.89	11.61	-1.64	0.02784	0.525632	MLLT11	myeloid/lymphoid or mixed-lineage leukemia (trithorax homolog, Drosophila); translocated to, 11, NULL	Coding
TC03000837.hg.1	8.41	9.12	-1.64	0.048379	0.539243	RAP2B	RAP2B, member of RAS oncogene family, NULL	Coding
TC01000598.hg.1	8.7	9.43	-1.65	0.042765	0.539243	CMPK1	cytidine monophosphate (UMP-CMP) kinase 1, cytosolic, NULL	Coding
TC15001193.hg.1	12.94	13.66	-1.65	0.004394	0.51201	NOP10	NOP10 ribonucleoprotein, NULL	Coding
TC01000889.hg.1	9.29	10.02	-1.65	0.050757	0.539738	SNX7	sorting nexin 7, NULL	Coding
TC04001511.hg.1	5.27	5.99	-1.65	0.026323	0.523707	TNIP3	TNFAIP3 interacting protein 3, NULL	Coding
TC15000578.hg.1	12.87	13.59	-1.65	0.018541	0.51404	TPM1	tropomyosin 1 (alpha), NULL	Coding
TC22000202.hg.1	7.93	8.66	-1.65	0.033844	0.532012	UQCR10	ubiquinol-cytochrome c reductase, complex III subunit X, NULL	Coding
TC12001430.hg.1	6.67	7.4	-1.66	0.037502	0.536869	AMIGO2	adhesion molecule with Ig-like domain 2	Coding
TC09000415.hg.1	11.47	12.2	-1.66	0.001995	0.51201	CKS2	CDC28 protein kinase regulatory subunit 2, NULL	Coding
TC05002066.hg.1	6.65	7.39	-1.66	0.010859	0.513486	DUSP1	dual specificity phosphatase 1, NULL	Coding
TC01001639.hg.1	7.59	8.33	-1.67	0.013654	0.513486	NEK7	NIMA-related kinase 7, NULL	Coding
TC19000414.hg.1	7.55	8.29	-1.67	0.022159	0.517192	POP4	processing of precursor 4, ribonuclease P/MRP subunit (S. cerevisiae)	Coding
TC10001623.hg.1	10.95	11.7	-1.68	0.011337	0.513486	ACTR1A	ARP1 actin-related protein 1 homolog A, centractin alpha (yeast), NULL	Coding
TC13000524.hg.1	10.12	10.87	-1.68	0.040954	0.539243	UBL3	ubiquitin-like 3, NULL	Coding
TC05001853.hg.1	10.48	11.23	-1.69	0.011339	0.513486	PFDN1	prefoldin subunit 1, NULL	Coding
TC20000871.hg.1	10.59	11.35	-1.69	0.01335	0.513486	TOMM34	translocase of outer mitochondrial membrane 34, NULL	Coding
TC04000463.hg.1	6.74	7.5	-1.69	0.014127	0.513486	WDFY3-AS1	WDFY3 antisense RNA 1, NULL	Coding
TC13000901.hg.1	7.84	8.61	-1.7	0.017879	0.51404	RASA3	RAS p21 protein activator 3, NULL	Coding
TC17000320.hg.1	9.21	9.97	-1.7	0.022312	0.517192	TNFAIP1	tumor necrosis factor, alpha-induced protein 1 (endothelial), NULL	Coding
TC09001058.hg.1	10.72	11.49	-1.7	0.00252	0.51201	TPM2	tropomyosin 2 (beta), NULL	Coding
TC01002347.hg.1	8.62	9.39	-1.71	0.046938	0.539243	ID3	inhibitor of DNA binding 3, dominant negative helix-loop-helix protein, NULL	Coding
TC01000789.hg.1	10.11	10.89	-1.71	0.037656	0.536869	NEXN	nexilin (F actin binding protein), NULL	Coding
TC13000871.hg.1	7.64	8.43	-1.72	0.016649	0.5135	IRS2	insulin receptor substrate 2, NULL	Coding
TC02001916.hg.1	7.48	8.26	-1.72	0.015557	0.513486	SERTAD2	SERTA domain containing 2, NULL	Coding
TC22001459.hg.1	11.1	11.89	-1.72	0.016503	0.513486	SNRPD3	small nuclear ribonucleoprotein D3 polypeptide 18kDa, NULL	Coding
TC05001947.hg.1	12.08	12.87	-1.73	0.017842	0.51404	ANXA6	annexin A6, NULL	Coding
TC15001593.hg.1	5.75	6.55	-1.73	0.048461	0.539243	ITGA11	integrin, alpha 11	Coding
TC11001049.hg.1	11.06	11.84	-1.73	0.028457	0.525632	TAGLN	transgelin	Coding
TC19000063.hg.1	8.24	9.04	-1.74	0.00451	0.51201	GNA11	guanine nucleotide binding protein (G protein), alpha 11 (Gq class)	Coding
TC14001079.hg.1	8.1	8.9	-1.74	0.04215	0.539243	KLHL28	kelch-like family member 28, NULL	Coding
TC17000707.hg.1	10.76	11.57	-1.75	0.037828	0.536869	DYNLL2	dynein, light chain, LC8-type 2	Coding
TC09000202.hg.1	7.99	8.81	-1.76	0.0274	0.525621	GLIPR2	GLI pathogenesis-related 2, NULL	Coding
TC10000039.hg.1	5.53	6.35	-1.77	0.049476	0.539243	AKR1E2	aldo-keto reductase family 1, member E2, NULL	Coding
TC16000454.hg.1	11.11	11.93	-1.77	0.026098	0.523707	MMP2	matrix metallopeptidase 2 (gelatinase A, 72kDa gelatinase, 72kDa type IV collagenase), NULL	Coding
TC09000089.hg.1	7.04	7.86	-1.77	0.002068	0.51201	RRAGA	Ras-related GTP binding A, NULL	Coding
TC12001941.hg.1	7.4	8.24	-1.78	0.019559	0.515025	SSH1	slingshot protein phosphatase 1, slingshot homolog 1 (Drosophila)	Coding
TC19000332.hg.1	11.12	11.96	-1.79	0.017353	0.51404	DDA1	DET1 and DDB1 associated 1	Coding
TC02002827.hg.1	6.58	7.42	-1.79	0.001683	0.51201	DOCK10	dedicator of cytokinesis 10, NULL	Coding
TC04000839.hg.1	9.4	10.24	-1.79	0.020846	0.515025	PALLD	palladin, cytoskeletal associated protein, NULL	Coding
TC10000425.hg.1	11.18	12.04	-1.81	0.020575	0.515025	H2AFY2	H2A histone family, member Y2, NULL	Coding
TC20000194.hg.1	10.26	11.12	-1.82	0.011307	0.513486	ID1	inhibitor of DNA binding 1, dominant negative helix-loop-helix protein, NULL	Coding
TC15001211.hg.1	6.44	7.31	-1.82	0.035407	0.533436	MEIS2	Meis homeobox 2, NULL	Coding
TC11002233.hg.1	6.2	7.07	-1.82	0.016856	0.51378	MMP10	matrix metallopeptidase 10 (stromelysin 2)	Coding
TC09002905.hg.1	7.04	7.9	-1.82	0.031585	0.529765	NIPSNAP3A	nipsnap homolog 3A (C. elegans), NULL	Coding
TC0X000053.hg.1	15.8	16.66	-1.82	0.040757	0.539243	TMSB4X	thymosin beta 4, X-linked, NULL	Coding
TC16001225.hg.1	11.86	12.73	-1.83	0.002299	0.51201	NQO1	NAD(P)H dehydrogenase, quinone 1, NULL	Coding
TC03001077.hg.1	6.36	7.24	-1.84	0.002574	0.51201	FAM43A	family with sequence similarity 43, member A, NULL	Coding
TC0X000045.hg.1	8.24	9.12	-1.84	0.014039	0.513486	MSL3	male-specific lethal 3 homolog (Drosophila), NULL	Coding
TC19000319.hg.1	9.91	10.8	-1.85	0.023942	0.522312	FAM32A	family with sequence similarity 32, member A	Coding
TC02000500.hg.1	14.34	15.23	-1.85	0.004418	0.51201	TMSB10	thymosin beta 10, NULL	Coding
TC01001790.hg.1	9.17	10.07	-1.86	0.009205	0.513486	SMYD2	SET and MYND domain containing 2, NULL	Coding
TC05001986.hg.1	10.08	10.99	-1.87	0.020378	0.515025	ADAM19	ADAM metallopeptidase domain 19, NULL	Coding
TC06001510.hg.1	7.95	8.85	-1.87	0.03656	0.535531	IER3	immediate early response 3, NULL	Coding
TC04000274.hg.1	6.65	7.56	-1.88	0.043091	0.539243	ATP10D	ATPase, class V, type 10D, NULL	Coding
TC11000718.hg.1	12.29	13.2	-1.88	0.019378	0.515025	CCND1	cyclin D1	Coding
TC02002364.hg.1	8.15	9.06	-1.88	0.046787	0.539243	LYPD1	LY6/PLAUR domain containing 1, NULL	Coding
TC05000184.hg.1	5.9	6.82	-1.89	0.01132	0.513486	PTGER4	prostaglandin E receptor 4 (subtype EP4), NULL	Coding
TC19000429.hg.1	6.94	7.88	-1.91	0.011769	0.513486	NUDT19	nudix (nucleoside diphosphate linked moiety X)-type motif 19	Coding
TC03000853.hg.1	7.31	8.24	-1.91	0.04326	0.539243	TIPARP	TCDD-inducible poly(ADP-ribose) polymerase, NULL	Coding
TC06000931.hg.1	8.01	8.95	-1.92	0.050423	0.539426	DCBLD1	discoidin, CUB and LCCL domain containing 1, NULL	Coding
TC18000521.hg.1	7.83	8.77	-1.92	0.005497	0.51201	MBD2	methyl-CpG binding domain protein 2, NULL	Coding
TC01002829.hg.1	9.97	10.91	-1.93	0.041973	0.539243	DDAH1	dimethylarginine dimethylaminohydrolase 1, NULL	Coding
TC07001355.hg.1	7.43	8.38	-1.93	0.0261	0.523707	IGFBP3	insulin-like growth factor binding protein 3, NULL	Coding
TC10000362.hg.1	5.73	6.69	-1.94	0.042018	0.539243	BICC1	bicaudal C homolog 1 (Drosophila), NULL	Coding
TC14000353.hg.1	9.14	10.1	-1.94	0.040337	0.539243	DACT1	dishevelled-binding antagonist of beta-catenin 1, NULL	Coding
TC01001364.hg.1	12.54	13.5	-1.94	0.019961	0.515025	PEA15	phosphoprotein enriched in astrocytes 15, NULL	Coding
TC21000345.hg.1	8.06	9.03	-1.96	0.00394	0.51201	ADAMTS1	ADAM metallopeptidase with thrombospondin type 1 motif, 1, NULL	Coding
TC06002126.hg.1	6.58	7.55	-1.96	0.010192	0.513486	SGK1	serum/glucocorticoid regulated kinase 1, NULL	Coding
TC05001579.hg.1	5.88	6.86	-1.97	0.05034	0.539426	MEF2C	myocyte enhancer factor 2C, NULL	Coding
TC17000983.hg.1	6.33	7.31	-1.97	0.020604	0.515025	MIR22HG	MIR22 host gene (non-protein coding), microRNA 22, NULL	Coding
TC08001068.hg.1	7.76	8.75	-1.98	0.044054	0.539243	NEFL	neurofilament, light polypeptide, NULL	Coding
TC0X001435.hg.1	9.88	10.88	-1.99	0.009623	0.513486	CDR1	cerebellar degeneration-related protein 1, 34kDa, NULL	Coding
TC05001470.hg.1	5.61	6.6	-1.99	0.032653	0.532012	FOXD1	forkhead box D1, NULL	Coding
TC6_ssto_hap7000120.hg.1	8.24	9.24	-2	0.023986	0.522312	PPP1R18	protein phosphatase 1, regulatory subunit 18, NULL	Coding
TC15000742.hg.1	5.31	6.32	-2.01	0.04209	0.539243	KIAA1024	KIAA1024	Coding
TC08000415.hg.1	9.38	10.39	-2.02	0.016949	0.51378	KRT8	keratin 8	Coding
TC13000340.hg.1	7.66	8.68	-2.02	0.042179	0.539243	MBNL2	muscleblind-like splicing regulator 2, NULL	Coding
TC08001199.hg.1	6.57	7.61	-2.05	0.006444	0.513486	SNAI2	snail family zinc finger 2, NULL	Coding
TC17001757.hg.1	12.13	13.2	-2.1	0.015434	0.513486	MIR4737	microRNA 4737	Coding
TC16001259.hg.1	6.01	7.08	-2.1	0.006312	0.513486	ZFHX3	zinc finger homeobox 3, NULL	Coding
TC01003967.hg.1	6.97	8.04	-2.11	0.010008	0.513486	EXOC8	exocyst complex component 8, NULL	Coding
TC0X000528.hg.1	7	8.1	-2.14	0.034158	0.53203	MID2	midline 2, NULL	Coding
TC05000795.hg.1	6.57	7.68	-2.15	0.01873	0.51404	SH3RF2	SH3 domain containing ring finger 2, NULL	Coding
TC12001916.hg.1	8.37	9.48	-2.16	0.021931	0.517192	NUAK1	NUAK family, SNF1-like kinase, 1	Coding
TC20000274.hg.1	10.42	11.54	-2.17	0.003229	0.51201	NNAT	neuronatin, NULL	Coding
TC15001201.hg.1	14.74	15.87	-2.18	0.041628	0.539243	ACTC1	actin, alpha, cardiac muscle 1, NULL	Coding
TC03000502.hg.1	7.11	8.24	-2.19	0.017145	0.51404	COL8A1	collagen, type VIII, alpha 1, NULL	Coding
TC04001673.hg.1	6.48	7.61	-2.19	0.016508	0.513486	PDGFC	platelet derived growth factor C, NULL	Coding
TC11002178.hg.1	9.25	10.39	-2.2	0.035676	0.533868	NOX4	NADPH oxidase 4	Coding
TC16000528.hg.1	10.8	11.95	-2.22	0.016113	0.513486	CBFB	core-binding factor, beta subunit, NULL	Coding
TC02002830.hg.1	7.78	8.93	-2.22	0.028906	0.525632	IRS1	insulin receptor substrate 1, NULL	Coding
TC11001115.hg.1	7.68	8.85	-2.25	0.004856	0.51201	UBASH3B	ubiquitin associated and SH3 domain containing B	Coding
TC10000070.hg.1	7.19	8.4	-2.33	0.03955	0.539243	GATA3	GATA binding protein 3, NULL	Coding
TC08000518.hg.1	9.46	10.69	-2.35	0.002223	0.51201	FABP5	fatty acid binding protein 5 (psoriasis-associated), fatty acid-binding protein, epidermal-like, NULL	Coding
TC04000409.hg.1	6.96	8.19	-2.36	0.04127	0.539243	CXCL6	chemokine (C-X-C motif) ligand 6, NULL	Coding
TC11000201.hg.1	10.15	11.4	-2.37	0.024223	0.523288	PARVA	parvin, alpha	Coding
TC06000948.hg.1	6.89	8.14	-2.38	0.014821	0.513486	PKIB	protein kinase (cAMP-dependent, catalytic) inhibitor beta, NULL	Coding
TC05003425.hg.1	8.08	9.34	-2.4	0.020092	0.515025	DAB2	Dab, mitogen-responsive phosphoprotein, homolog 2 (Drosophila), NULL	Coding
TC02002754.hg.1	10.09	11.37	-2.42	0.043703	0.539243	2015-03-04	membrane-associated ring finger (C3HC4) 4, E3 ubiquitin protein ligase, NULL	Coding
TC02002378.hg.1	6.78	8.06	-2.42	0.032544	0.531537	CXCR4	chemokine (C-X-C motif) receptor 4, NULL	Coding
TC17001532.hg.1	8.86	10.14	-2.43	0.046533	0.539243	PTRF	polymerase I and transcript release factor	Coding
TC09000601.hg.1	6.21	7.5	-2.44	0.005261	0.51201	TLR4	toll-like receptor 4, NULL	Coding
TC18000542.hg.1	8.05	9.35	-2.45	0.03729	0.536522	ALPK2	alpha-kinase 2, NULL	Coding
TC05001481.hg.1	10.3	11.6	-2.46	0.022831	0.517192	ENC1	ectodermal-neural cortex 1 (with BTB domain), NULL	Coding
TC0X000529.hg.1	6.28	7.59	-2.47	0.014194	0.513486	VSIG1	V-set and immunoglobulin domain containing 1, NULL	Coding
TC01000772.hg.1	7.1	8.44	-2.53	0.008473	0.513486	TYW3	tRNA-yW synthesizing protein 3 homolog (S. cerevisiae), NULL	Coding
TC15000226.hg.1	12.58	13.96	-2.6	0.029306	0.525632	GREM1	gremlin 1, DAN family BMP antagonist, NULL	Coding
TC10000377.hg.1	7.59	8.98	-2.61	0.006862	0.513486	ARID5B	AT rich interactive domain 5B (MRF1-like), NULL	Coding
TC13000860.hg.1	10.82	12.21	-2.63	0.046804	0.539243	EFNB2	ephrin-B2, NULL	Coding
TC01002205.hg.1	10.17	11.56	-2.63	0.045306	0.539243	NPPB	natriuretic peptide B, NULL	Coding
TC06000113.hg.1	7.7	9.09	-2.63	0.046184	0.539243	RBM24	RNA binding motif protein 24, NULL	Coding
TC0X001357.hg.1	7.13	8.54	-2.64	0.019988	0.515025	ELF4	E74-like factor 4 (ets domain transcription factor), NULL	Coding
TC18000551.hg.1	8.5	9.96	-2.74	0.032016	0.531246	RNF152	ring finger protein 152, NULL	Coding
TC17000813.hg.1	6.92	8.38	-2.76	0.007024	0.513486	KCNJ2	potassium inwardly-rectifying channel, subfamily J, member 2	Coding
TC02000891.hg.1	6.77	8.24	-2.77	0.036956	0.535895	HNMT	histamine N-methyltransferase, NULL	Coding
TC02000116.hg.1	10.44	11.91	-2.77	0.049788	0.539243	RHOB	ras homolog family member B, NULL	Coding
TC19000055.hg.1	7.94	9.52	-2.99	0.008497	0.513486	GADD45B	growth arrest and DNA-damage-inducible, beta	Coding
TC10000771.hg.1	11.34	12.97	-3.11	0.018121	0.51404	INA	internexin neuronal intermediate filament protein, alpha, NULL	Coding
TC01002788.hg.1	6.29	7.94	-3.12	0.003992	0.51201	CRYZ	crystallin, zeta (quinone reductase), NULL	Coding
TC16000589.hg.1	7.43	9.1	-3.19	0.046113	0.539243	CALB2	calbindin 2, NULL	Coding
TC13000722.hg.1	7.99	9.76	-3.4	0.047809	0.539243	DACH1	dachshund homolog 1 (Drosophila), NULL	Coding
TC11000997.hg.1	8.34	10.12	-3.45	0.029073	0.525632	LAYN	layilin	Coding
TC0X000512.hg.1	6.88	8.69	-3.5	0.033562	0.532012	NRK	Nik related kinase, NULL	Coding
TC0X000708.hg.1	9.99	11.92	-3.82	0.037297	0.536522	AFF2	AF4/FMR2 family, member 2, NULL	Coding
TC12001181.hg.1	8.87	10.81	-3.83	0.024162	0.523288	MFAP5	microfibrillar associated protein 5	Coding
TC21000346.hg.1	7.86	9.88	-4.06	0.010657	0.513486	ADAMTS5	ADAM metallopeptidase with thrombospondin type 1 motif, 5, NULL	Coding
TC0X000686.hg.1	5.62	7.65	-4.08	0.005086	0.51201	SPANXB1	SPANX family, member B1, SPANX family, member B2, SPANX family, member F1	Coding
TC06000087.hg.1	8.21	10.57	-5.12	0.036958	0.535895	EDN1	endothelin 1, NULL	Coding
TC01001805.hg.1	8.79	11.34	-5.88	0.018925	0.514334	TGFB2	transforming growth factor, beta 2, NULL	Coding

## Sheet: SH3_1.5p0.5
Transcript Cluster ID	SH3 Bi-weight Avg Signal (log2)	NS3 Bi-weight Avg Signal (log2)	Fold Change (linear) (SH3 vs. NS3)	ANOVA p-value (SH3 vs. NS3)	FDR p-value (SH3 vs. NS3)	Gene Symbol	Description	Group
TC0X001378.hg.1	14.07	10.72	10.15	0.047083	0.489813	GPC3	glypican 3, NULL	Coding
TC07001812.hg.1	11.19	8.04	8.87	0.050192	0.492944	FEZF1	FEZ family zinc finger 1, NULL	Coding
TC12001590.hg.1	10.58	7.87	6.54	0.044683	0.489813	PMEL	premelanosome protein	Coding
TC01000087.hg.1	7.24	5.12	4.35	0.040536	0.487068	HES3	hairy and enhancer of split 3 (Drosophila), NULL	Coding
TC16000559.hg.1	11.17	9.06	4.3	0.013108	0.460221	CDH1	cadherin 1, type 1, E-cadherin (epithelial), NULL	Coding
TC14000951.hg.1	12.78	10.74	4.12	0.030936	0.479777	SLC7A8	solute carrier family 7 (amino acid transporter light chain, L system), member 8, NULL	Coding
TC02002492.hg.1	8.44	6.46	3.95	0.023982	0.467952	GALNT3	UDP-N-acetyl-alpha-D-galactosamine:polypeptide N-acetylgalactosaminyltransferase 3 (GalNAc-T3), NULL	Coding
TC05000741.hg.1	9.13	7.18	3.86	0.029755	0.476821	PCDHA11	protocadherin alpha 11, NULL	Coding
TC07000741.hg.1	7.83	5.92	3.75	0.046794	0.489813	FEZF1-AS1	FEZF1 antisense RNA 1, NULL	Coding
TC0X000383.hg.1	8.48	6.74	3.34	0.031496	0.479777	NLGN3	neuroligin 3, NULL	Coding
TC13000691.hg.1	11	9.28	3.3	0.041145	0.487739	LECT1	leukocyte cell derived chemotaxin 1, NULL	Coding
TC0X001020.hg.1	10.09	8.42	3.18	0.006723	0.454439	PIM2	pim-2 oncogene, NULL	Coding
TC0X001370.hg.1	8.97	7.33	3.12	0.039586	0.486671	MBNL3	muscleblind-like splicing regulator 3, NULL	Coding
TC03001532.hg.1	10.09	8.54	2.93	0.029608	0.476714	LRIG1	leucine-rich repeats and immunoglobulin-like domains 1, NULL	Coding
TC05000746.hg.1	6.75	5.27	2.78	0.033769	0.481793	PCDHB5	protocadherin beta 5, NULL	Coding
TC09001547.hg.1	8.52	7.05	2.77	0.044751	0.489813	STOM	stomatin, NULL	Coding
TC08000575.hg.1	9.12	7.68	2.71	0.038388	0.485939	ESRP1	epithelial splicing regulatory protein 1, NULL	Coding
TC05000802.hg.1	12.35	10.94	2.66	0.007508	0.45665	JAKMIP2-AS1	JAKMIP2 antisense RNA 1	Coding
TC05001216.hg.1	6.75	5.39	2.56	0.029478	0.476689	CDH9	cadherin 9, type 2 (T1-cadherin), NULL	Coding
TC0X000925.hg.1	9.03	7.68	2.55	0.041515	0.488149	KLHL15	kelch-like family member 15, NULL	Coding
TC0X001117.hg.1	13.28	11.94	2.54	0.001999	0.446696	SLC7A3	solute carrier family 7 (cationic amino acid transporter, y+ system), member 3, NULL	Coding
TC11001107.hg.1	9.87	8.53	2.52	0.040679	0.487533	SORL1	sortilin-related receptor, L(DLR class) A repeats containing	Coding
TC19000797.hg.1	9.71	8.4	2.47	0.018045	0.460221	ZNF880	zinc finger protein 880	Coding
TC04002963.hg.1	9.22	7.93	2.43	0.025849	0.473218	ZNF595	zinc finger protein 595, NULL	Coding
TC0X000928.hg.1	10.43	9.18	2.38	0.021188	0.46248	PCYT1B	phosphate cytidylyltransferase 1, choline, beta, NULL	Coding
TC01000373.hg.1	8.49	7.25	2.36	0.017564	0.460221	SMPDL3B	sphingomyelin phosphodiesterase, acid-like 3B, NULL	Coding
TC03001028.hg.1	8.1	6.88	2.33	0.036179	0.484201	ST6GAL1	ST6 beta-galactosamide alpha-2,6-sialyltranferase 1, NULL	Coding
TC19001606.hg.1	6.63	5.43	2.31	0.035963	0.484201	ZNF229	zinc finger protein 229	Coding
TC01000725.hg.1	13.24	12.08	2.24	0.049867	0.49269	CACHD1	cache domain containing 1, NULL	Coding
TC07000384.hg.1	11.71	10.55	2.24	0.032749	0.481494	ZNF107	zinc finger protein 107, NULL	Coding
TC11000898.hg.1	8.32	7.16	2.23	0.034483	0.482934	NAALAD2	N-acetylated alpha-linked acidic dipeptidase 2	Coding
TC0X000754.hg.1	11.48	10.33	2.21	0.020657	0.46248	SLC6A8	solute carrier family 6 (neurotransmitter transporter, creatine), member 8, NULL	Coding
TC13000362.hg.1	10.47	9.34	2.18	0.030464	0.478492	PCCA	propionyl CoA carboxylase, alpha polypeptide, NULL	Coding
TC0X000829.hg.1	13.48	12.37	2.16	0.035948	0.484201	KAL1	Kallmann syndrome 1 sequence, NULL	Coding
TC06000628.hg.1	7.81	6.71	2.15	0.047282	0.489813	SLC25A27	solute carrier family 25, member 27	Coding
TC13000827.hg.1	14.25	13.15	2.13	0.019082	0.461518	MIR548AN	microRNA 548an	Coding
TC01002553.hg.1	11.25	10.16	2.13	0.043027	0.488514	PPT1	palmitoyl-protein thioesterase 1, NULL	Coding
TC02001185.hg.1	11.47	10.39	2.11	0.032694	0.481494	FZD7	frizzled family receptor 7, NULL	Coding
TC12003243.hg.1	7.98	6.91	2.1	0.050836	0.493753	ERBB3	v-erb-b2 erythroblastic leukemia viral oncogene homolog 3 (avian)	Coding
TC01001183.hg.1	7.11	6.05	2.09	0.047103	0.489813	C1orf51	chromosome 1 open reading frame 51, NULL	Coding
TC07000738.hg.1	13.48	12.42	2.09	0.023853	0.467653	PTPRZ1	protein tyrosine phosphatase, receptor-type, Z polypeptide 1, NULL	Coding
TC0X000410.hg.1	10.22	9.17	2.08	0.014479	0.460221	SLC16A2	solute carrier family 16, member 2 (thyroid hormone transporter), NULL	Coding
TC13001725.hg.1	7.63	6.58	2.07	0.026468	0.474236	CCDC169	coiled-coil domain containing 169, NULL	Coding
TC12000487.hg.1	6.72	5.67	2.07	0.011025	0.460221	METTL7B	methyltransferase like 7B, NULL	Coding
TC01001435.hg.1	8.89	7.84	2.06	0.020555	0.46248	PBX1	pre-B-cell leukemia homeobox 1, NULL	Coding
TC04000434.hg.1	10.7	9.66	2.05	0.010822	0.460221	FRAS1	Fraser syndrome 1, NULL	Coding
TC09000143.hg.1	10.47	9.44	2.04	0.010092	0.460221	ANKRD18B	ankyrin repeat domain 18B, NULL	Coding
TC02001835.hg.1	6.74	5.71	2.04	0.047801	0.490631	NRXN1	neurexin 1, NULL	Coding
TC02000364.hg.1	11.84	10.81	2.04	0.040655	0.487533	UGP2	UDP-glucose pyrophosphorylase 2, NULL	Coding
TC17000480.hg.1	9.32	8.31	2.02	0.027985	0.476611	ERBB2	v-erb-b2 erythroblastic leukemia viral oncogene homolog 2, neuro/glioblastoma derived oncogene homolog (avian), microRNA 4728	Coding
TC15001825.hg.1	11.65	10.64	2.01	0.017447	0.460221	MFGE8	milk fat globule-EGF factor 8 protein, NULL	Coding
TC19000370.hg.1	6.72	5.71	2.01	0.032573	0.481494	NCAN	neurocan	Coding
TC03003403.hg.1	13.72	12.71	2.01	0.047605	0.490444	TDGF1	teratocarcinoma-derived growth factor 1, NULL	Coding
TC03000277.hg.1	9.5	8.51	1.99	0.031984	0.480424	ZNF589	zinc finger protein 589, NULL	Coding
TC15000732.hg.1	9.43	8.47	1.95	0.038464	0.485939	CHRNA5	cholinergic receptor, nicotinic, alpha 5 (neuronal), NULL	Coding
TC12000227.hg.1	6.87	5.92	1.93	0.030466	0.478492	PDE3A	phosphodiesterase 3A, cGMP-inhibited	Coding
TC06001220.hg.1	11.41	10.46	1.93	0.016789	0.460221	SERPINB9	serpin peptidase inhibitor, clade B (ovalbumin), member 9, NULL	Coding
TC05000541.hg.1	7.43	6.48	1.92	0.021823	0.46248	KCNN2	potassium intermediate/small conductance calcium-activated channel, subfamily N, member 2, NULL	Coding
TC02001904.hg.1	7.85	6.91	1.92	0.006684	0.454439	WDPCP	WD repeat containing planar cell polarity effector, NULL	Coding
TC12001136.hg.1	7.7	6.76	1.91	0.05098	0.494185	SCNN1A	sodium channel, non-voltage-gated 1 alpha subunit	Coding
TC16000921.hg.1	9.77	8.85	1.9	0.047743	0.490631	GPRC5B	G protein-coupled receptor, family C, group 5, member B, NULL	Coding
TC19000630.hg.1	7.5	6.58	1.89	0.045085	0.489813	BCAM	basal cell adhesion molecule (Lutheran blood group)	Coding
TC15000631.hg.1	14.22	13.3	1.89	0.0329	0.481494	MIR548H4	microRNA 548h-4	Coding
TC08001455.hg.1	5.43	4.51	1.89	0.005482	0.446696	TSPYL5	TSPY-like 5, NULL	Coding
TC14001082.hg.1	4.96	4.05	1.88	0.004316	0.446696	KLHL28	kelch-like family member 28	Coding
TC17001085.hg.1	8.55	7.64	1.88	0.031218	0.479777	YBX2	Y box binding protein 2	Coding
TC0X000097.hg.1	9.62	8.73	1.86	0.023118	0.466694	CNKSR2	connector enhancer of kinase suppressor of Ras 2, NULL	Coding
TC0X000761.hg.1	6.67	5.77	1.86	0.0384	0.485939	HCFC1-AS1	HCFC1 antisense RNA 1, NULL	Coding
TC08001147.hg.1	10.66	9.77	1.85	0.031116	0.479777	FGFR1	fibroblast growth factor receptor 1, NULL	Coding
TC12001410.hg.1	7.25	6.38	1.84	0.030315	0.478492	ADAMTS20	ADAM metallopeptidase with thrombospondin type 1 motif, 20	Coding
TC0X001156.hg.1	9.92	9.04	1.84	0.015978	0.460221	FTX	FTX transcript, XIST regulator (non-protein coding), NULL	Coding
TC07001147.hg.1	8.1	7.22	1.84	0.019615	0.46248	VWDE	von Willebrand factor D and EGF domains, NULL	Coding
TC0X001385.hg.1	7.98	7.1	1.83	0.044359	0.489369	MIR18B	microRNA 18b	Coding
TC03001374.hg.1	9.87	9.01	1.82	0.028319	0.476689	CDC25A	cell division cycle 25A, NULL	Coding
TC09000929.hg.1	6.3	5.44	1.82	0.020594	0.46248	MGC24103	uncharacterized MGC24103	Coding
TC01002745.hg.1	8.15	7.29	1.82	0.010387	0.460221	MIR3671	microRNA 3671	Coding
TC01000575.hg.1	14.16	13.29	1.82	0.045409	0.489813	NASP	nuclear autoantigenic sperm protein (histone-binding), NULL	Coding
TC09000899.hg.1	10.73	9.88	1.81	0.041073	0.487739	GLDC	glycine dehydrogenase (decarboxylating), NULL	Coding
TC03000403.hg.1	11.32	10.47	1.81	0.006378	0.454439	MIR548A2	microRNA 548a-2	Coding
TC01003928.hg.1	14.25	13.39	1.81	0.028998	0.476689	RNA5S9	RNA, 5S ribosomal 9	Coding
TC6_ssto_hap7000165.hg.1	6.45	5.61	1.79	0.04822	0.490779	HLA-DQB1	major histocompatibility complex, class II, DQ beta 1, NULL	Coding
TC07000964.hg.1	13.94	13.1	1.79	0.015557	0.460221	MIR548F3	microRNA 548f-3	Coding
TC01002598.hg.1	16.03	15.19	1.79	0.032598	0.481494	RNU5D-1	RNA, U5D small nuclear 1	Coding
TC01000511.hg.1	8.53	7.69	1.79	0.040798	0.487739	ZFP69B	ZFP69 zinc finger protein B, zinc finger protein 643, NULL	Coding
TC14001140.hg.1	9.16	8.34	1.77	0.050677	0.493594	TXNDC16	thioredoxin domain containing 16	Coding
TC06001725.hg.1	7.45	6.63	1.77	0.038333	0.485939	USP49	ubiquitin specific peptidase 49, NULL	Coding
TC07000795.hg.1	8.71	7.89	1.76	0.018674	0.460221	SMO	smoothened, frizzled family receptor, NULL	Coding
TC19001563.hg.1	7.93	7.12	1.75	0.045466	0.489813	ATP1A3	ATPase, Na+/K+ transporting, alpha 3 polypeptide, NULL	Coding
TC08000629.hg.1	6.15	5.35	1.75	0.015241	0.460221	GRHL2	grainyhead-like 2 (Drosophila), NULL	Coding
TC19000819.hg.1	6.06	5.25	1.75	0.014152	0.460221	MIR520E	microRNA 520e	Coding
TC19001233.hg.1	10.17	9.37	1.74	0.031524	0.479882	LPHN1	latrophilin 1	Coding
TC13001724.hg.1	5.83	5.03	1.74	0.014631	0.460221	SOHLH2	spermatogenesis and oogenesis specific basic helix-loop-helix 2, CCDC169-SOHLH2 readthrough, NULL	Coding
TC12001235.hg.1	8.09	7.29	1.74	0.010646	0.460221	TAS2R14	taste receptor, type 2, member 14	Coding
TC02002317.hg.1	9.39	8.6	1.73	0.022443	0.462962	POTEF	POTE ankyrin domain family, member F, NULL	Coding
TC07001979.hg.1	5.98	5.2	1.72	0.007715	0.459234	OR2A7	olfactory receptor, family 2, subfamily A, member 7	Coding
TC10000347.hg.1	8.3	7.52	1.72	0.024546	0.469167	PRKG1	protein kinase, cGMP-dependent, type I, NULL	Coding
TC10000406.hg.1	13.27	12.49	1.72	0.038671	0.485939	TET1	tet methylcytosine dioxygenase 1, NULL	Coding
TC13000879.hg.1	11.13	10.36	1.71	0.017351	0.460221	ANKRD10-IT1	ANKRD10 intronic transcript 1 (non-protein coding), NULL	Coding
TC17000649.hg.1	6	5.23	1.7	0.002392	0.446696	FLJ45513	uncharacterized LOC729220, NULL	Coding
TC15000296.hg.1	7.2	6.44	1.7	0.018652	0.460221	SPINT1	serine peptidase inhibitor, Kunitz type 1, NULL	Coding
TC12003267.hg.1	7.88	7.11	1.7	0.011431	0.460221	ZNF10	zinc finger protein 10	Coding
TC03000117.hg.1	5.07	4.31	1.7	0.014559	0.460221	ZNF385D-AS1	ZNF385D antisense RNA 1, NULL	Coding
TC19000390.hg.1	11.76	10.99	1.7	0.032985	0.481494	ZNF738	zinc finger protein 738, NULL	Coding
TC07001182.hg.1	6.2	5.44	1.69	0.019903	0.46248	MACC1	metastasis associated in colon cancer 1, NULL	Coding
TC05000760.hg.1	6.45	5.69	1.69	0.006018	0.452259	PCDHB15	protocadherin beta 15, NULL	Coding
TC01001524.hg.1	7.88	7.12	1.69	0.029655	0.476714	RABGAP1L-IT1	RABGAP1L intronic transcript 1 (non-protein coding), NULL	Coding
TC09000662.hg.1	6.59	5.83	1.69	0.020953	0.46248	RALGPS1	Ral GEF with PH domain and SH3 binding motif 1, NULL	Coding
TC19001918.hg.1	6.35	5.59	1.69	0.008341	0.460221	ZNF132	zinc finger protein 132	Coding
TC19000922.hg.1	7.12	6.38	1.68	0.01523	0.460221	ZNF582-AS1	ZNF582 antisense RNA 1 (head to head)	Coding
TC03000700.hg.1	7.8	7.06	1.67	0.000759	0.446696	ALG1L2	ALG1, chitobiosyldiphosphodolichol beta-mannosyltransferase-like 2, asparagine-linked glycosylation 1-like 2	Coding
TC0X000821.hg.1	10.92	10.18	1.67	0.012616	0.460221	NLGN4X	neuroligin 4, X-linked, NULL	Coding
TC07000793.hg.1	7.02	6.27	1.67	0.035572	0.484201	TSPAN33	tetraspanin 33, NULL	Coding
TC06001855.hg.1	6.69	5.96	1.66	0.030726	0.478632	COL9A1	collagen, type IX, alpha 1, NULL	Coding
TC10001315.hg.1	9.16	8.43	1.66	0.042252	0.488514	SLC16A9	solute carrier family 16, member 9 (monocarboxylic acid transporter 9), NULL	Coding
TC17001083.hg.1	7.59	6.88	1.64	0.037175	0.485939	CLDN7	claudin 7	Coding
TC13000109.hg.1	7.1	6.39	1.64	0.01673	0.460221	FRY	furry homolog (Drosophila), NULL	Coding
TC12001251.hg.1	11.61	10.9	1.64	0.043273	0.488514	LRP6	low density lipoprotein receptor-related protein 6	Coding
TC05001662.hg.1	13.23	12.52	1.64	0.009717	0.460221	RNU6-47	RNA, U6 small nuclear 47	Coding
TC07003367.hg.1	5.7	4.99	1.64	0.002072	0.446696	TRIM4	tripartite motif containing 4, NULL	Coding
TC15002759.hg.1	7.76	7.05	1.63	0.039044	0.485939	CKMT1A	creatine kinase, mitochondrial 1A, creatine kinase, mitochondrial 1B, NULL	Coding
TC15002758.hg.1	8.69	7.98	1.63	0.047487	0.490444	CKMT1B	creatine kinase, mitochondrial 1B, creatine kinase, mitochondrial 1A, NULL	Coding
TC10000410.hg.1	7.41	6.71	1.63	0.02482	0.470406	STOX1	storkhead box 1, NULL	Coding
TC19000402.hg.1	12.27	11.57	1.63	0.024037	0.467957	ZNF730	zinc finger protein 730	Coding
TC03001731.hg.1	9.99	9.29	1.62	0.000875	0.446696	ALG1L	ALG1, chitobiosyldiphosphodolichol beta-mannosyltransferase-like, NULL	Coding
TC01000113.hg.1	7.02	6.33	1.62	0.034481	0.482934	H6PD	hexose-6-phosphate dehydrogenase (glucose 1-dehydrogenase), NULL	Coding
TC19001627.hg.1	4.7	4	1.62	0.026456	0.474236	MIR642B	microRNA 642b	Coding
TC02001193.hg.1	11.64	10.95	1.61	0.050539	0.493594	FAM117B	family with sequence similarity 117, member B, NULL	Coding
TC16001357.hg.1	8.63	7.93	1.61	0.039402	0.486393	FANCA	Fanconi anemia, complementation group A	Coding
TC03001188.hg.1	9.91	9.22	1.61	0.041612	0.488444	NUP210	nucleoporin 210kDa, NULL	Coding
TC0X000388.hg.1	12.03	11.34	1.61	0.01561	0.460221	OGT	O-linked N-acetylglucosamine (GlcNAc) transferase, NULL	Coding
TC06002110.hg.1	6.12	5.43	1.61	0.01524	0.460221	OR2A4	olfactory receptor, family 2, subfamily A, member 4, NULL	Coding
TC09000535.hg.1	11.02	10.34	1.61	0.042009	0.488514	SLC44A1	solute carrier family 44, member 1, NULL	Coding
TC05000442.hg.1	9.55	8.88	1.6	0.014907	0.460221	GPR98	G protein-coupled receptor 98, NULL	Coding
TC03000664.hg.1	8.76	8.09	1.59	0.035863	0.484201	MCM2	minichromosome maintenance complex component 2, NULL	Coding
TC05000342.hg.1	5.48	4.81	1.59	0.009175	0.460221	MIR4804	microRNA 4804	Coding
TC02000830.hg.1	9.46	8.8	1.59	0.024137	0.468244	POTEE	POTE ankyrin domain family, member E	Coding
TC10000820.hg.1	9.63	8.97	1.59	0.015526	0.460221	TCF7L2	transcription factor 7-like 2 (T-cell specific, HMG-box), NULL	Coding
TC17001241.hg.1	6.61	5.94	1.58	0.018906	0.460323	MIR1180	microRNA 1180	Coding
TC04000147.hg.1	6.85	6.19	1.58	0.049319	0.492125	TAPT1-AS1	TAPT1 antisense RNA 1 (head to head)	Coding
TC06001987.hg.1	8.1	7.44	1.57	0.016604	0.460221	BEND3	BEN domain containing 3, NULL	Coding
TC0X000088.hg.1	9.48	8.83	1.57	0.025162	0.470941	CDKL5	cyclin-dependent kinase-like 5, NULL	Coding
TC07001663.hg.1	7.94	7.29	1.57	0.049919	0.49269	GATS	GATS, stromal antigen 3 opposite strand, NULL	Coding
TC20000988.hg.1	7.25	6.6	1.57	0.046422	0.489813	GNAS-AS1	GNAS antisense RNA 1, NULL	Coding
TC0X000110.hg.1	10.05	9.41	1.57	0.046125	0.489813	PRDX4	peroxiredoxin 4, NULL	Coding
TC09001381.hg.1	10.05	9.41	1.56	0.016244	0.460221	CTSL2	cathepsin L2, NULL	Coding
TC02002073.hg.1	6.97	6.33	1.56	0.001368	0.446696	FOXI3	forkhead box I3	Coding
TC07000165.hg.1	7.01	6.37	1.56	0.047607	0.490444	HOTAIRM1	HOXA transcript antisense RNA, myeloid-specific 1, NULL	Coding
TC17_ctg5_hap1000027.hg.1	11.17	10.53	1.56	0.01649	0.460221	LRRC37A	leucine rich repeat containing 37A	Coding
TC22000710.hg.1	8.1	7.46	1.55	0.044664	0.489813	FOXRED2	FAD-dependent oxidoreductase domain containing 2, NULL	Coding
TC19001515.hg.1	6.37	5.74	1.55	0.048626	0.490799	LRFN1	leucine rich repeat and fibronectin type III domain containing 1	Coding
TC12000214.hg.1	5.46	4.83	1.55	0.003236	0.446696	MIR3974	microRNA 3974	Coding
TC11000449.hg.1	4.37	3.74	1.55	0.011691	0.460221	OR5T1	olfactory receptor, family 5, subfamily T, member 1	Coding
TC06001370.hg.1	9.49	8.86	1.55	0.011239	0.460221	ZNF322	zinc finger protein 322, NULL	Coding
TC02001878.hg.1	10.87	10.24	1.54	0.032657	0.481494	FANCL	Fanconi anemia, complementation group L, NULL	Coding
TC02002897.hg.1	6.29	5.67	1.54	0.033753	0.481776	GBX2	gastrulation brain homeobox 2, NULL	Coding
TC21000007.hg.1	8.95	8.32	1.54	0.026463	0.474236	MIR3687	microRNA 3687	Coding
TC10001550.hg.1	7.64	7.02	1.54	0.028325	0.476689	SORBS1	sorbin and SH3 domain containing 1, ---, NULL	Coding
TC16000904.hg.1	8.97	8.35	1.54	0.010656	0.460221	XYLT1	xylosyltransferase I, NULL	Coding
TC04002964.hg.1	9.54	8.91	1.54	0.000571	0.446696	ZNF718	zinc finger protein 718, NULL	Coding
TC05001538.hg.1	12	11.38	1.53	0.03499	0.48317	DHFR	dihydrofolate reductase, NULL	Coding
TC14001212.hg.1	5.1	4.48	1.53	0.004925	0.446696	MIR548H1	microRNA 548h-1	Coding
TC16000189.hg.1	8.88	8.26	1.53	0.004423	0.446696	MPV17L	MPV17 mitochondrial membrane protein-like, NULL	Coding
TC02002947.hg.1	6.4	5.78	1.53	0.042153	0.488514	PASK	PAS domain containing serine/threonine kinase, NULL	Coding
TC03001708.hg.1	7.67	7.05	1.53	0.019566	0.46248	SEMA5B	sema domain, seven thrombospondin repeats (type 1 and type 1-like), transmembrane domain (TM) and short cytoplasmic domain, (semaphorin) 5B, NULL	Coding
TC07001146.hg.1	5.95	5.34	1.53	0.006442	0.454439	THSD7A	thrombospondin, type I, domain containing 7A, NULL	Coding
TC07000425.hg.1	8.23	7.61	1.53	0.025723	0.472524	WBSCR17	Williams-Beuren syndrome chromosome region 17, NULL	Coding
TC03000191.hg.1	6.7	6.09	1.53	0.03901	0.485939	XYLB	xylulokinase homolog (H. influenzae), NULL	Coding
TC13000893.hg.1	7.19	6.59	1.52	0.032374	0.481295	GRTP1	growth hormone regulated TBC protein 1, NULL	Coding
TC10002961.hg.1	9.02	8.42	1.52	0.015381	0.460221	NSUN6	NOP2/Sun domain family, member 6, NULL	Coding
TC02000816.hg.1	9.03	8.43	1.52	0.039117	0.486167	POTEJ	POTE ankyrin domain family, member J, NULL	Coding
TC17000944.hg.1	8.88	8.28	1.52	0.020667	0.46248	RAC3	ras-related C3 botulinum toxin substrate 3 (rho family, small GTP binding protein Rac3)	Coding
TC11001384.hg.1	7.42	6.82	1.52	0.029269	0.476689	RIC3	resistance to inhibitors of cholinesterase 3 homolog (C. elegans)	Coding
TC16001219.hg.1	8.7	8.1	1.52	0.005189	0.446696	RNU6-22	RNA, U6 small nuclear 22	Coding
TC17001579.hg.1	11.06	10.46	1.52	0.016252	0.460221	SLC25A39	solute carrier family 25, member 39, NULL	Coding
TC22000685.hg.1	6.88	6.27	1.52	0.041267	0.487739	SYN3	synapsin III, NULL	Coding
TC16000139.hg.1	9.41	8.82	1.51	0.000208	0.446696	ALG1	ALG1, chitobiosyldiphosphodolichol beta-mannosyltransferase, NAGPA antisense RNA 1, NULL	Coding
TC19000633.hg.1	7.59	7	1.51	0.043019	0.488514	APOE	apolipoprotein E, NULL	Coding
TC11002446.hg.1	8.87	8.27	1.51	0.03105	0.479777	ARHGAP32	Rho GTPase activating protein 32	Coding
TC07000424.hg.1	9.27	8.68	1.51	0.006954	0.454439	AUTS2	autism susceptibility candidate 2, NULL	Coding
TC07001408.hg.1	10.94	10.34	1.51	0.046314	0.489813	CHCHD2	coiled-coil-helix-coiled-coil-helix domain containing 2, NULL	Coding
TC6_cox_hap2000089.hg.1	5.85	5.26	1.51	0.00986	0.460221	HCG23	HLA complex group 23 (non-protein coding), NULL	Coding
TC04000591.hg.1	5.65	5.05	1.51	0.000589	0.446696	MIR577	microRNA 577	Coding
TC06000312.hg.1	4.95	4.35	1.51	0.025216	0.470941	OR2J2	olfactory receptor, family 2, subfamily J, member 2, NULL	Coding
TC13000081.hg.1	10.4	9.81	1.51	0.040258	0.486671	RNU6-73	RNA, U6 small nuclear 73	Coding
TC05000729.hg.1	7.23	6.64	1.51	0.018873	0.460221	TMCO6	transmembrane and coiled-coil domains 6, NULL	Coding
TC0X000464.hg.1	10.74	10.16	1.5	0.03839	0.485939	DIAPH2	diaphanous-related formin 2, diaphanous homolog 2 (Drosophila), NULL	Coding
TC19001654.hg.1	8.82	8.24	1.5	0.04686	0.489813	MIR320E	microRNA 320e	Coding
TC02002339.hg.1	9.05	8.46	1.5	0.034711	0.482934	POTEI	POTE ankyrin domain family, member I, NULL	Coding
TC01006392.hg.1	10.26	9.68	1.5	0.039287	0.486364	ZNF695	zinc finger protein 695, NULL	Coding
TC19001905.hg.1	11.2	10.61	1.5	0.049697	0.49269	ZNF814	zinc finger protein 814	Coding
TC11000727.hg.1	10.09	10.68	-1.5	0.027733	0.475425	CTTN	cortactin, NULL	Coding
TC13000336.hg.1	9.96	10.54	-1.5	0.036132	0.484201	DNAJC3	DnaJ (Hsp40) homolog, subfamily C, member 3, NULL	Coding
TC10001312.hg.1	8.67	9.26	-1.5	0.031788	0.480424	IPMK	inositol polyphosphate multikinase, NULL	Coding
TC19002618.hg.1	14.6	15.19	-1.5	0.010474	0.460221	OAZ1	ornithine decarboxylase antizyme 1	Coding
TC12003259.hg.1	7.33	7.91	-1.5	0.035143	0.483329	PSMD9	proteasome (prosome, macropain) 26S subunit, non-ATPase, 9	Coding
TC01002461.hg.1	11.65	12.24	-1.5	0.01337	0.460221	PTP4A2	protein tyrosine phosphatase type IVA, member 2, NULL	Coding
TC12000830.hg.1	10.74	11.32	-1.5	0.016065	0.460221	PWP1	PWP1 homolog (S. cerevisiae)	Coding
TC02001735.hg.1	7.71	8.3	-1.51	0.026023	0.473797	FEZ2	fasciculation and elongation protein zeta 2 (zygin II), NULL	Coding
TC11002081.hg.1	9.32	9.92	-1.51	0.045726	0.489813	PGM2L1	phosphoglucomutase 2-like 1	Coding
TC13000091.hg.1	12.58	13.18	-1.51	0.033684	0.481671	POMP	proteasome maturation protein, NULL	Coding
TC03001389.hg.1	9.51	10.11	-1.51	0.021686	0.46248	PRKAR2A	protein kinase, cAMP-dependent, regulatory, type II, alpha, NULL	Coding
TC0X000792.hg.1	9.51	10.1	-1.51	0.026709	0.474531	VAMP7	vesicle-associated membrane protein 7, NULL	Coding
TC05002093.hg.1	6.74	7.35	-1.52	0.049765	0.49269	CLTB	clathrin, light chain B, NULL	Coding
TC15000272.hg.1	11.14	11.74	-1.52	0.040209	0.486671	EIF2AK4	eukaryotic translation initiation factor 2 alpha kinase 4	Coding
TC07001177.hg.1	8.84	9.44	-1.52	0.006479	0.454439	TWISTNB	TWIST neighbor, NULL	Coding
TC18000557.hg.1	10.42	11.02	-1.52	0.016953	0.460221	VPS4B	vacuolar protein sorting 4 homolog B (S. cerevisiae), NULL	Coding
TC17001952.hg.1	17.67	18.28	-1.53	0.031842	0.480424	ACTG1	actin, gamma 1	Coding
TC12001278.hg.1	4.65	5.26	-1.53	0.032247	0.481014	ARHGDIB	Rho GDP dissociation inhibitor (GDI) beta	Coding
TC11002253.hg.1	6.22	6.84	-1.53	0.023062	0.466265	MSANTD4	Myb/SANT-like DNA-binding domain containing 4 with coiled-coils	Coding
TC01003588.hg.1	10.83	11.44	-1.53	0.028	0.476666	TOR1AIP2	torsin A interacting protein 2, NULL	Coding
TC12001413.hg.1	9.02	9.63	-1.53	0.014309	0.460221	TWF1	twinfilin actin-binding protein 1	Coding
TC15000614.hg.1	12.59	13.21	-1.53	0.032092	0.480424	ZWILCH	zwilch kinetochore protein, NULL	Coding
TC04001370.hg.1	6.38	7	-1.54	0.018142	0.460221	ABCG2	ATP-binding cassette, sub-family G (WHITE), member 2, NULL	Coding
TC09000495.hg.1	10.88	11.51	-1.54	0.002677	0.446696	ANP32B	acidic (leucine-rich) nuclear phosphoprotein 32 family, member B, NULL	Coding
TC12001959.hg.1	9.68	10.3	-1.54	0.046722	0.489813	GIT2	G protein-coupled receptor kinase interacting ArfGAP 2	Coding
TC0X000042.hg.1	9.88	10.5	-1.54	0.033637	0.48162	HCCS	holocytochrome c synthase, NULL	Coding
TC02002830.hg.1	7.44	8.06	-1.54	0.037344	0.485939	IRS1	insulin receptor substrate 1, NULL	Coding
TC12003245.hg.1	10.01	10.64	-1.54	0.024929	0.470911	MYL6	myosin, light chain 6, alkali, smooth muscle and non-muscle	Coding
TC09000634.hg.1	7.77	8.39	-1.54	0.045386	0.489813	NEK6	NIMA-related kinase 6, NIMA (never in mitosis gene a)-related kinase 6, NULL	Coding
TC17000399.hg.1	13.74	14.37	-1.55	0.029261	0.476689	AP2B1	adaptor-related protein complex 2, beta 1 subunit	Coding
TC20001741.hg.1	9.36	9.99	-1.55	0.041209	0.487739	FKBP1A	FK506 binding protein 1A, 12kDa, NULL	Coding
TC16000461.hg.1	7.9	8.53	-1.55	0.003515	0.446696	GNAO1	guanine nucleotide binding protein (G protein), alpha activating activity polypeptide O, NULL	Coding
TC19000414.hg.1	7.79	8.42	-1.55	0.003454	0.446696	POP4	processing of precursor 4, ribonuclease P/MRP subunit (S. cerevisiae)	Coding
TC03001590.hg.1	6.83	7.47	-1.55	0.017997	0.460221	PROS1	protein S (alpha), NULL	Coding
TC11000027.hg.1	11.55	12.18	-1.55	0.022442	0.462962	TALDO1	transaldolase 1, NULL	Coding
TC02001294.hg.1	10.97	11.61	-1.56	0.034002	0.48215	ARPC2	actin related protein 2/3 complex, subunit 2, 34kDa, NULL	Coding
TC11001894.hg.1	8.29	8.94	-1.56	0.007005	0.454439	ATL3	atlastin GTPase 3	Coding
TC11001063.hg.1	9.41	10.05	-1.56	0.013076	0.460221	ATP5L	ATP synthase, H+ transporting, mitochondrial Fo complex, subunit G	Coding
TC11002212.hg.1	9.16	9.81	-1.56	0.023374	0.466717	CCDC82	coiled-coil domain containing 82	Coding
TC08000250.hg.1	6.57	7.22	-1.56	0.020146	0.46248	NRG1	neuregulin 1, NULL	Coding
TC05001853.hg.1	10.25	10.89	-1.56	0.023442	0.467175	PFDN1	prefoldin subunit 1, NULL	Coding
TC12003241.hg.1	8.65	9.29	-1.56	0.025631	0.472359	PRR13	proline rich 13	Coding
TC07000646.hg.1	9.28	9.92	-1.56	0.031651	0.480424	ZNHIT1	zinc finger, HIT-type containing 1, NULL	Coding
TC12001363.hg.1	8.55	9.19	-1.57	0.020589	0.46248	DENND5B	DENN/MADD domain containing 5B	Coding
TC06001908.hg.1	10.18	10.84	-1.57	0.028327	0.476689	IBTK	inhibitor of Bruton agammaglobulinemia tyrosine kinase, NULL	Coding
TC02001083.hg.1	6.23	6.88	-1.57	0.021653	0.46248	ITGA4	integrin, alpha 4 (antigen CD49D, alpha 4 subunit of VLA-4 receptor), NULL	Coding
TC09002905.hg.1	7.23	7.88	-1.57	0.040269	0.486671	NIPSNAP3A	nipsnap homolog 3A (C. elegans), NULL	Coding
TC11001372.hg.1	8.27	8.92	-1.58	0.041388	0.487739	CYB5R2	cytochrome b5 reductase 2	Coding
TC14000406.hg.1	10.54	11.19	-1.58	0.020963	0.46248	EIF2S1	eukaryotic translation initiation factor 2, subunit 1 alpha, 35kDa, NULL	Coding
TC10000192.hg.1	10.24	10.9	-1.58	0.010175	0.460221	RAB18	RAB18, member RAS oncogene family, NULL	Coding
TC12000775.hg.1	11.67	12.33	-1.58	0.023414	0.466995	SCYL2	SCY1-like 2 (S. cerevisiae)	Coding
TC22001459.hg.1	11.07	11.73	-1.58	0.003741	0.446696	SNRPD3	small nuclear ribonucleoprotein D3 polypeptide 18kDa, NULL	Coding
TC01002828.hg.1	8.25	8.92	-1.59	0.030371	0.478492	BCL10	B-cell CLL/lymphoma 10, NULL	Coding
TC12001282.hg.1	7.19	7.86	-1.59	0.038632	0.485939	EPS8	epidermal growth factor receptor pathway substrate 8	Coding
TC20000563.hg.1	9.41	10.08	-1.59	0.013794	0.460221	IDH3B	isocitrate dehydrogenase 3 (NAD+) beta, NULL	Coding
TC13000491.hg.1	10.68	11.35	-1.59	0.025321	0.470941	PARP4	poly (ADP-ribose) polymerase family, member 4, NULL	Coding
TC03001866.hg.1	8.69	9.36	-1.59	0.046619	0.489813	PLOD2	procollagen-lysine, 2-oxoglutarate 5-dioxygenase 2, NULL	Coding
TC09001732.hg.1	7.99	8.66	-1.59	0.045492	0.489813	SEC16A	SEC16 homolog A (S. cerevisiae), NULL	Coding
TC01003017.hg.1	9.27	9.94	-1.59	0.00921	0.460221	TSPAN2	tetraspanin 2, NULL	Coding
TC04000253.hg.1	12.51	13.17	-1.59	0.046343	0.489813	UCHL1	ubiquitin carboxyl-terminal esterase L1 (ubiquitin thiolesterase), NULL	Coding
TC19001150.hg.1	9.39	10.06	-1.59	0.033488	0.48162	ZNF561	zinc finger protein 561, NULL	Coding
TC05001947.hg.1	11.83	12.51	-1.6	0.028881	0.476689	ANXA6	annexin A6, NULL	Coding
TC12000765.hg.1	9.26	9.94	-1.6	0.002405	0.446696	APAF1	apoptotic peptidase activating factor 1	Coding
TC11003473.hg.1	11.92	12.6	-1.6	0.003745	0.446696	COPB1	coatomer protein complex, subunit beta 1	Coding
TC10000933.hg.1	11.96	12.64	-1.6	0.004478	0.446696	GLRX3	glutaredoxin 3, NULL	Coding
TC05000262.hg.1	10.89	11.57	-1.6	0.022475	0.463004	ZSWIM6	zinc finger, SWIM-type containing 6, NULL	Coding
TC10000986.hg.1	5.04	5.72	-1.61	0.009216	0.460221	AKR1C2	aldo-keto reductase family 1, member C2, aldo-keto reductase family 1 member C2-like, NULL	Coding
TC06000681.hg.1	6.97	7.66	-1.61	0.039153	0.486167	BEND6	BEN domain containing 6, NULL	Coding
TC07000213.hg.1	7.76	8.44	-1.61	0.03083	0.47958	FKBP9	FK506 binding protein 9, 63 kDa, NULL	Coding
TC0X000045.hg.1	8	8.68	-1.61	0.043104	0.488514	MSL3	male-specific lethal 3 homolog (Drosophila), NULL	Coding
TC17001322.hg.1	8.52	9.2	-1.61	0.022199	0.462665	SSH2	slingshot protein phosphatase 2, NULL	Coding
TC12001123.hg.1	9.28	9.98	-1.62	0.015492	0.460221	C12orf4	chromosome 12 open reading frame 4	Coding
TC06000114.hg.1	10.26	10.95	-1.62	0.046796	0.489813	CAP2	CAP, adenylate cyclase-associated protein, 2 (yeast), NULL	Coding
TC08001538.hg.1	4.6	5.29	-1.62	0.041894	0.488514	CSMD3	CUB and Sushi multiple domains 3, NULL	Coding
TC14000931.hg.1	14.2	14.89	-1.62	0.023086	0.466619	DAD1	defender against cell death 1, NULL	Coding
TC01003996.hg.1	5.5	6.2	-1.62	0.017032	0.460221	LYST	lysosomal trafficking regulator, NULL	Coding
TC0X000514.hg.1	5.73	6.43	-1.62	0.004175	0.446696	MUM1L1	melanoma associated antigen (mutated) 1-like 1, NULL	Coding
TC15001634.hg.1	11.97	12.67	-1.62	0.027217	0.474746	NPTN	neuroplastin, NULL	Coding
TC20000833.hg.1	6.09	6.79	-1.62	0.033531	0.48162	TGM2	transglutaminase 2 (C polypeptide, protein-glutamine-gamma-glutamyltransferase), NULL	Coding
TC08001156.hg.1	9.24	9.94	-1.62	0.050115	0.492944	TM2D2	TM2 domain containing 2, NULL	Coding
TC12000061.hg.1	8.73	9.44	-1.63	0.01281	0.460221	C12orf5	chromosome 12 open reading frame 5	Coding
TC17000514.hg.1	9.9	10.6	-1.63	0.038423	0.485939	EIF1	eukaryotic translation initiation factor 1, NULL	Coding
TC09000983.hg.1	10.72	11.43	-1.63	0.01781	0.460221	PLAA	phospholipase A2-activating protein, NULL	Coding
TC05000914.hg.1	5.91	6.62	-1.63	0.031257	0.479777	TENM2	teneurin transmembrane protein 2, NULL	Coding
TC01002819.hg.1	7.22	7.93	-1.64	0.038767	0.485939	CTBS	chitobiase, di-N-acetyl-, NULL	Coding
TC10001692.hg.1	7.95	8.66	-1.64	0.022197	0.462665	FAM204A	family with sequence similarity 204, member A, NULL	Coding
TC08000553.hg.1	9.99	10.71	-1.64	0.035568	0.484201	OTUD6B	OTU domain containing 6B, NULL	Coding
TC09000013.hg.1	6.11	6.82	-1.64	0.029672	0.476714	SMARCA2	SWI/SNF related, matrix associated, actin dependent regulator of chromatin, subfamily a, member 2, NULL	Coding
TC15000592.hg.1	8.21	8.92	-1.64	0.029129	0.476689	TRIP4	thyroid hormone receptor interactor 4, NULL	Coding
TC12001792.hg.1	8.31	9.04	-1.65	0.035736	0.484201	KITLG	KIT ligand	Coding
TC18000059.hg.1	7.87	8.6	-1.66	0.034692	0.482934	CHMP1B	charged multivesicular body protein 1B	Coding
TC18000017.hg.1	8.43	9.16	-1.66	0.047402	0.490113	MYL12B	myosin, light chain 12B, regulatory, NULL	Coding
TC03002001.hg.1	5.28	6.01	-1.66	0.007909	0.460221	PLD1	phospholipase D1, phosphatidylcholine-specific, NULL	Coding
TC02002848.hg.1	11.6	12.33	-1.66	0.016531	0.460221	TRIP12	thyroid hormone receptor interactor 12, NULL	Coding
TC01000099.hg.1	9.87	10.6	-1.66	0.013974	0.460221	VAMP3	vesicle-associated membrane protein 3, NULL	Coding
TC06000796.hg.1	9.39	10.13	-1.67	0.012412	0.460221	PM20D2	peptidase M20 domain containing 2, NULL	Coding
TC18000205.hg.1	10.58	11.33	-1.68	0.01038	0.460221	MALT1	mucosa associated lymphoid tissue lymphoma translocation gene 1, NULL	Coding
TC03002034.hg.1	7.84	8.59	-1.68	0.036017	0.484201	ZMAT3	zinc finger, matrin-type 3, NULL	Coding
TC05000776.hg.1	8.37	9.13	-1.69	0.009317	0.460221	RNF14	ring finger protein 14, NULL	Coding
TC12001939.hg.1	12.69	13.45	-1.7	0.035389	0.484201	CORO1C	coronin, actin binding protein, 1C	Coding
TC08000172.hg.1	6.94	7.7	-1.7	0.030514	0.478492	PPP3CC	protein phosphatase 3, catalytic subunit, gamma isozyme, NULL	Coding
TC20000393.hg.1	11.02	11.79	-1.7	0.018873	0.460221	RNF114	ring finger protein 114, NULL	Coding
TC17002867.hg.1	12	12.77	-1.71	0.007695	0.459234	EIF4A1	eukaryotic translation initiation factor 4A1, small nucleolar RNA, H/ACA box 67, small nucleolar RNA, C/D box 10, small nucleolar RNA, H/ACA box 48, NULL	Coding
TC04000293.hg.1	6.37	7.14	-1.71	0.022025	0.46248	SPATA18	spermatogenesis associated 18, NULL	Coding
TC01001012.hg.1	8.28	9.06	-1.71	0.048571	0.490779	VANGL1	VANGL planar cell polarity protein 1, NULL	Coding
TC19000532.hg.1	13.67	14.45	-1.72	0.033829	0.482044	ACTN4	actinin, alpha 4, NULL	Coding
TC10001744.hg.1	5.9	6.69	-1.72	0.045672	0.489813	ADAM12	ADAM metallopeptidase domain 12, NULL	Coding
TC05001776.hg.1	11.04	11.82	-1.72	0.043752	0.488514	AFF4	AF4/FMR2 family, member 4, NULL	Coding
TC16000891.hg.1	10.42	11.2	-1.72	0.007324	0.454439	NTAN1	N-terminal asparagine amidase, NULL	Coding
TC22000851.hg.1	6.71	7.5	-1.73	0.003842	0.446696	ATP5L2	ATP synthase, H+ transporting, mitochondrial Fo complex, subunit G2, NULL	Coding
TC20000274.hg.1	10.43	11.22	-1.73	0.019577	0.46248	NNAT	neuronatin, NULL	Coding
TC01002478.hg.1	8.42	9.22	-1.73	0.01299	0.460221	RNF19B	ring finger protein 19B, NULL	Coding
TC07001245.hg.1	8.22	9.02	-1.75	0.016925	0.460221	FKBP14	FK506 binding protein 14, 22 kDa, NULL	Coding
TC22001447.hg.1	5.66	6.46	-1.75	0.006683	0.454439	IGLJ6	immunoglobulin lambda joining 6, NULL	Coding
TC08000403.hg.1	11.67	12.48	-1.75	0.04226	0.488514	SDCBP	syndecan binding protein (syntenin), NULL	Coding
TC04002942.hg.1	11.54	12.35	-1.75	0.046213	0.489813	SEC31A	SEC31 homolog A (S. cerevisiae), NULL	Coding
TC13000524.hg.1	9.63	10.44	-1.75	0.008294	0.460221	UBL3	ubiquitin-like 3, NULL	Coding
TC01001475.hg.1	9.14	9.96	-1.76	0.016427	0.460221	BLZF1	basic leucine zipper nuclear factor 1, NULL	Coding
TC12001861.hg.1	7.93	8.75	-1.76	0.029714	0.476714	IKBIP	IKBKB interacting protein	Coding
TC17001525.hg.1	11.71	12.52	-1.76	0.017212	0.460221	RAB5C	RAB5C, member RAS oncogene family	Coding
TC10000219.hg.1	8.12	8.93	-1.76	0.035691	0.484201	ZEB1	zinc finger E-box binding homeobox 1, uncharacterized LOC100996668, NULL	Coding
TC10001590.hg.1	9.49	10.31	-1.77	0.01512	0.460221	BLOC1S2	biogenesis of lysosomal organelles complex-1, subunit 2, NULL	Coding
TC01006343.hg.1	6.98	7.8	-1.77	0.045825	0.489813	RHOU	ras homolog family member U, NULL	Coding
TC06002114.hg.1	9.31	10.14	-1.77	0.021406	0.46248	STX7	syntaxin 7, NULL	Coding
TC15000412.hg.1	10.21	11.03	-1.77	0.035047	0.48317	TMOD3	tropomodulin 3 (ubiquitous), NULL	Coding
TC12000060.hg.1	12.53	13.36	-1.78	0.047628	0.490444	CCND2	cyclin D2	Coding
TC03000892.hg.1	7.38	8.22	-1.78	0.049123	0.49172	SERPINI1	serpin peptidase inhibitor, clade I (neuroserpin), member 1, NULL	Coding
TC11001102.hg.1	10.06	10.9	-1.79	0.014535	0.460221	ARHGEF12	Rho guanine nucleotide exchange factor (GEF) 12	Coding
TC03000016.hg.1	10.39	11.23	-1.79	0.044871	0.489813	ARL8B	ADP-ribosylation factor-like 8B, NULL	Coding
TC07001192.hg.1	11.01	11.84	-1.79	0.049617	0.49269	FAM126A	family with sequence similarity 126, member A, NULL	Coding
TC10000731.hg.1	6.12	6.96	-1.79	0.043307	0.488514	SFXN3	sideroflexin 3, NULL	Coding
TC02001086.hg.1	7.16	8	-1.79	0.030348	0.478492	SSFA2	sperm specific antigen 2, NULL	Coding
TC07001858.hg.1	9.43	10.28	-1.79	0.034782	0.48317	UBE2H	ubiquitin-conjugating enzyme E2H, NULL	Coding
TC12000076.hg.1	9.97	10.82	-1.8	0.01797	0.460221	CD9	CD9 molecule, uncharacterized LOC100653288, uncharacterized LOC100652804, NULL	Coding
TC01001727.hg.1	9.39	10.24	-1.8	0.02936	0.476689	MAPKAPK2	mitogen-activated protein kinase-activated protein kinase 2, NULL	Coding
TC12001296.hg.1	10.86	11.7	-1.8	0.014179	0.460221	RECQL	RecQ protein-like (DNA helicase Q1-like)	Coding
TC07001080.hg.1	6.85	7.7	-1.8	0.037847	0.485939	ZFAND2A	zinc finger, AN1-type domain 2A, NULL	Coding
TC01002884.hg.1	6.58	7.44	-1.81	0.013999	0.460221	ARHGAP29	Rho GTPase activating protein 29, NULL	Coding
TC20000109.hg.1	10.89	11.74	-1.81	0.003734	0.446696	DSTN	destrin (actin depolymerizing factor), NULL	Coding
TC15001593.hg.1	5.62	6.47	-1.81	0.027891	0.475971	ITGA11	integrin, alpha 11	Coding
TC18000016.hg.1	14.22	15.07	-1.81	0.011178	0.460221	MYL12A	myosin, light chain 12A, regulatory, non-sarcomeric, NULL	Coding
TC02005040.hg.1	8.32	9.17	-1.81	0.001777	0.446696	TXNDC9	thioredoxin domain containing 9, NULL	Coding
TC12000233.hg.1	9.16	10.02	-1.82	0.038195	0.485939	GOLT1B	golgi transport 1B	Coding
TC02001576.hg.1	10.81	11.67	-1.82	0.048384	0.490779	ROCK2	Rho-associated, coiled-coil containing protein kinase 2, NULL	Coding
TC14000466.hg.1	9.88	10.75	-1.83	0.01668	0.460221	EIF2B2	eukaryotic translation initiation factor 2B, subunit 2 beta, 39kDa	Coding
TC05001342.hg.1	7.15	8.02	-1.83	0.03792	0.485939	MOCS2	molybdenum cofactor synthesis 2, NULL	Coding
TC12000555.hg.1	10.01	10.89	-1.84	0.013337	0.460221	USP15	ubiquitin specific peptidase 15	Coding
TC05001689.hg.1	9.74	10.63	-1.85	0.047514	0.490444	FEM1C	fem-1 homolog c (C. elegans), NULL	Coding
TC02001148.hg.1	7.68	8.57	-1.86	0.028067	0.476666	COQ10B	coenzyme Q10 homolog B (S. cerevisiae), NULL	Coding
TC01003505.hg.1	7.8	8.69	-1.86	0.040273	0.486671	KIFAP3	kinesin-associated protein 3, NULL	Coding
TC0X000528.hg.1	6.52	7.42	-1.87	0.04537	0.489813	MID2	midline 2, NULL	Coding
TC09001058.hg.1	10.52	11.42	-1.87	0.014362	0.460221	TPM2	tropomyosin 2 (beta), NULL	Coding
TC04001250.hg.1	10.69	11.61	-1.89	0.015658	0.460221	UBA6	ubiquitin-like modifier activating enzyme 6, NULL	Coding
TC11001723.hg.1	10.12	11.06	-1.92	0.038622	0.485939	ARHGAP1	Rho GTPase activating protein 1	Coding
TC03001599.hg.1	7.51	8.44	-1.92	0.040885	0.487739	MINA	MYC induced nuclear antigen, NULL	Coding
TC03000506.hg.1	9.11	10.05	-1.92	0.041071	0.487739	TBC1D23	TBC1 domain family, member 23, NULL	Coding
TC18000537.hg.1	14.5	15.46	-1.94	0.0359	0.484201	NARS	asparaginyl-tRNA synthetase	Coding
TC16001259.hg.1	5.96	6.91	-1.94	0.027868	0.475692	ZFHX3	zinc finger homeobox 3, NULL	Coding
TC11002167.hg.1	6.65	7.63	-1.96	0.011455	0.460221	ME3	malic enzyme 3, NADP(+)-dependent, mitochondrial	Coding
TC13000597.hg.1	9.02	9.99	-1.97	0.012955	0.460221	ELF1	E74-like factor 1 (ets domain transcription factor), NULL	Coding
TC10001110.hg.1	8.93	9.91	-1.97	0.0039	0.446696	PRTFDC1	phosphoribosyl transferase domain containing 1, NULL	Coding
TC16000879.hg.1	7.9	8.89	-1.98	0.030989	0.479777	CPPED1	calcineurin-like phosphoesterase domain containing 1	Coding
TC14001255.hg.1	13.86	14.85	-1.99	0.048655	0.490817	ACTN1	actinin, alpha 1	Coding
TC19001072.hg.1	8.43	9.43	-2	0.025093	0.470941	PLIN3	perilipin 3	Coding
TC03000999.hg.1	11.97	12.97	-2.01	0.032473	0.481428	PSMD2	proteasome (prosome, macropain) 26S subunit, non-ATPase, 2, NULL	Coding
TC08000590.hg.1	8.96	9.96	-2.01	0.034952	0.48317	SDC2	syndecan 2, NULL	Coding
TC03001888.hg.1	6.6	7.6	-2.01	0.009696	0.460221	TM4SF1	transmembrane 4 L six family member 1, NULL	Coding
TC12001705.hg.1	6.11	7.14	-2.04	0.032418	0.481326	CPM	carboxypeptidase M	Coding
TC01003967.hg.1	7.14	8.17	-2.04	0.015189	0.460221	EXOC8	exocyst complex component 8, NULL	Coding
TC01003239.hg.1	8.93	9.95	-2.04	0.035827	0.484201	S100A10	S100 calcium binding protein A10, NULL	Coding
TC01006361.hg.1	4.8	5.85	-2.06	0.036922	0.485939	GBP2	guanylate binding protein 2, interferon-inducible, NULL	Coding
TC09000560.hg.1	9.69	10.73	-2.06	0.02878	0.476689	UGCG	UDP-glucose ceramide glucosyltransferase, NULL	Coding
TC02000197.hg.1	8.52	9.56	-2.06	0.042464	0.488514	YPEL5	yippee-like 5 (Drosophila), NULL	Coding
TC01001624.hg.1	7.45	8.5	-2.07	0.027542	0.47523	RGS2	regulator of G-protein signaling 2, 24kDa, NULL	Coding
TC03001933.hg.1	11.97	13.02	-2.07	0.037668	0.485939	SSR3	signal sequence receptor, gamma (translocon-associated protein gamma), NULL	Coding
TC10001320.hg.1	7.32	8.38	-2.08	0.048725	0.490871	RHOBTB1	Rho-related BTB domain containing 1, NULL	Coding
TC0X000530.hg.1	7.32	8.38	-2.09	0.0211	0.46248	ATG4A	autophagy related 4A, cysteine peptidase, NULL	Coding
TC18000521.hg.1	7.92	8.98	-2.09	0.040033	0.486671	MBD2	methyl-CpG binding domain protein 2, NULL	Coding
TC01000504.hg.1	11.18	12.25	-2.1	0.032933	0.481494	CAP1	CAP, adenylate cyclase-associated protein 1 (yeast), NULL	Coding
TC12001389.hg.1	8.05	9.13	-2.1	0.037799	0.485939	CPNE8	copine VIII	Coding
TC08001051.hg.1	9.19	10.29	-2.13	0.038174	0.485939	TNFRSF10D	tumor necrosis factor receptor superfamily, member 10d, decoy with truncated death domain, NULL	Coding
TC0X001197.hg.1	11.11	12.21	-2.14	0.042734	0.488514	NAP1L3	nucleosome assembly protein 1-like 3, NULL	Coding
TC11000718.hg.1	12.45	13.55	-2.15	0.046759	0.489813	CCND1	cyclin D1	Coding
TC06004119.hg.1	11.78	12.88	-2.15	0.050512	0.493483	CLIC1	chloride intracellular channel 1, NULL	Coding
TC0X000222.hg.1	7.8	8.91	-2.15	0.01928	0.46248	RP2	retinitis pigmentosa 2 (X-linked recessive), NULL	Coding
TC12000159.hg.1	7.5	8.62	-2.18	0.034758	0.483051	GABARAPL1	GABA(A) receptor-associated protein like 1	Coding
TC07000122.hg.1	5.51	6.63	-2.19	0.025024	0.470941	MACC1-AS1	MACC1 antisense RNA 1, NULL	Coding
TC03000146.hg.1	6.06	7.2	-2.2	0.047257	0.489813	RBMS3	RNA binding motif, single stranded interacting protein 3, NULL	Coding
TC11002092.hg.1	7.33	8.48	-2.22	0.02841	0.476689	ARRB1	arrestin, beta 1	Coding
TC15001335.hg.1	8.54	9.69	-2.22	0.039531	0.486671	FBN1	fibrillin 1	Coding
TC04000839.hg.1	8.64	9.79	-2.22	0.043374	0.488514	PALLD	palladin, cytoskeletal associated protein, NULL	Coding
TC06000737.hg.1	7.3	8.45	-2.23	0.023652	0.467623	CD109	CD109 molecule, NULL	Coding
TC06000921.hg.1	5.65	6.84	-2.28	0.008944	0.460221	FAM26E	family with sequence similarity 26, member E, NULL	Coding
TC05000469.hg.1	8.85	10.06	-2.3	0.026606	0.474531	CAST	calpastatin, NULL	Coding
TC14001237.hg.1	10.44	11.65	-2.32	0.042969	0.488514	ATP6V1D	ATPase, H+ transporting, lysosomal 34kDa, V1 subunit D	Coding
TC04000222.hg.1	7.53	8.75	-2.33	0.021526	0.46248	FAM114A1	family with sequence similarity 114, member A1, NULL	Coding
TC05000232.hg.1	10.88	12.1	-2.33	0.035069	0.48317	GPX8	glutathione peroxidase 8 (putative), NULL	Coding
TC07001206.hg.1	7.96	9.19	-2.35	0.04534	0.489813	OSBPL3	oxysterol binding protein-like 3, NULL	Coding
TC01002942.hg.1	9.72	10.96	-2.36	0.033068	0.481525	SLC25A24	solute carrier family 25 (mitochondrial carrier; phosphate carrier), member 24, NULL	Coding
TC11003434.hg.1	10.75	12.01	-2.38	0.025279	0.470941	REXO2	RNA exonuclease 2	Coding
TC0X000529.hg.1	5.84	7.1	-2.39	0.04341	0.488514	VSIG1	V-set and immunoglobulin domain containing 1, NULL	Coding
TC11001434.hg.1	8.41	9.68	-2.4	0.027827	0.475607	BTBD10	BTB (POZ) domain containing 10	Coding
TC11001115.hg.1	7.46	8.73	-2.41	0.031785	0.480424	UBASH3B	ubiquitin associated and SH3 domain containing B	Coding
TC06004137.hg.1	7	8.28	-2.42	0.018065	0.460221	ARHGAP18	Rho GTPase activating protein 18, NULL	Coding
TC0X001416.hg.1	6.71	7.98	-2.42	0.042961	0.488514	ARHGEF6	Rac/Cdc42 guanine nucleotide exchange factor (GEF) 6, NULL	Coding
TC02000082.hg.1	8.24	9.51	-2.42	0.040389	0.486671	TRIB2	tribbles homolog 2 (Drosophila), NULL	Coding
TC05001604.hg.1	6.68	7.99	-2.48	0.032293	0.481098	MCTP1	multiple C2 domains, transmembrane 1, NULL	Coding
TC02000891.hg.1	6.52	7.86	-2.52	0.032319	0.481098	HNMT	histamine N-methyltransferase, NULL	Coding
TC0X000623.hg.1	8.03	9.36	-2.53	0.047862	0.490631	RBMX2	RNA binding motif protein, X-linked 2, NULL	Coding
TC08002581.hg.1	6.72	8.11	-2.62	0.024011	0.467957	CA3	carbonic anhydrase III, muscle specific, NULL	Coding
TC0X000053.hg.1	15.33	16.72	-2.62	0.01278	0.460221	TMSB4X	thymosin beta 4, X-linked, NULL	Coding
TC01003945.hg.1	13.56	14.95	-2.63	0.016367	0.460221	ACTA1	actin, alpha 1, skeletal muscle, NULL	Coding
TC15001471.hg.1	8.23	9.63	-2.64	0.036468	0.48438	NEDD4	neural precursor cell expressed, developmentally down-regulated 4, E3 ubiquitin protein ligase, NULL	Coding
TC05000461.hg.1	8.27	9.68	-2.65	0.041059	0.487739	RHOBTB3	Rho-related BTB domain containing 3, NULL	Coding
TC06000948.hg.1	6.7	8.12	-2.68	0.00344	0.446696	PKIB	protein kinase (cAMP-dependent, catalytic) inhibitor beta, NULL	Coding
TC21000323.hg.1	6.69	8.14	-2.73	0.046032	0.489813	D21S2088E	D21S2088E, NULL	Coding
TC04001673.hg.1	6.22	7.69	-2.76	0.037062	0.485939	PDGFC	platelet derived growth factor C, NULL	Coding
TC01000772.hg.1	6.75	8.22	-2.77	0.007481	0.455506	TYW3	tRNA-yW synthesizing protein 3 homolog (S. cerevisiae), NULL	Coding
TC01002741.hg.1	9.37	10.85	-2.79	0.039655	0.486671	JAK1	Janus kinase 1, NULL	Coding
TC09000323.hg.1	9.05	10.53	-2.79	0.022548	0.463236	MAMDC2	MAM domain containing 2, NULL	Coding
TC10000377.hg.1	6.75	8.3	-2.94	0.038788	0.485939	ARID5B	AT rich interactive domain 5B (MRF1-like), NULL	Coding
TC0X001242.hg.1	12.68	14.24	-2.96	0.02972	0.476714	MORF4L2	mortality factor 4 like 2, NULL	Coding
TC04002917.hg.1	5.41	6.99	-2.99	0.046423	0.489813	TLR6	toll-like receptor 6, NULL	Coding
TC12000685.hg.1	5.94	7.54	-3.02	0.022838	0.464906	ALX1	ALX homeobox 1	Coding
TC04000437.hg.1	10.76	12.39	-3.1	0.049934	0.49269	ANXA3	annexin A3, NULL	Coding
TC06001912.hg.1	8.94	10.58	-3.11	0.024663	0.469806	ME1	malic enzyme 1, NADP(+)-dependent, cytosolic, NULL	Coding
TC08001068.hg.1	9.08	10.74	-3.17	0.021317	0.46248	NEFL	neurofilament, light polypeptide, NULL	Coding
TC18000571.hg.1	6.65	8.34	-3.23	0.030557	0.478492	NETO1	neuropilin (NRP) and tolloid (TLL)-like 1, NULL	Coding
TC18000551.hg.1	7.31	9.01	-3.24	0.036039	0.484201	RNF152	ring finger protein 152, NULL	Coding
TC03001575.hg.1	7.48	9.21	-3.31	0.048331	0.490779	GBE1	glucan (1,4-alpha-), branching enzyme 1, NULL	Coding
TC01002788.hg.1	6.4	8.15	-3.37	0.008452	0.460221	CRYZ	crystallin, zeta (quinone reductase), NULL	Coding
TC05001804.hg.1	8.48	10.26	-3.45	0.045233	0.489813	CXCL14	chemokine (C-X-C motif) ligand 14, NULL	Coding
TC04001554.hg.1	6.09	7.88	-3.45	0.019097	0.461518	PABPC4L	poly(A) binding protein, cytoplasmic 4-like	Coding
TC21000345.hg.1	7.01	8.88	-3.64	0.047905	0.490631	ADAMTS1	ADAM metallopeptidase with thrombospondin type 1 motif, 1, NULL	Coding
TC13000722.hg.1	7.74	9.61	-3.66	0.03803	0.485939	DACH1	dachshund homolog 1 (Drosophila), NULL	Coding
TC07001630.hg.1	9.38	11.32	-3.83	0.043508	0.488514	ASNS	asparagine synthetase (glutamine-hydrolyzing), NULL	Coding
TC08000298.hg.1	9.5	11.44	-3.84	0.045646	0.489813	ADAM9	ADAM metallopeptidase domain 9, NULL	Coding
TC04000409.hg.1	5.73	7.82	-4.26	0.03699	0.485939	CXCL6	chemokine (C-X-C motif) ligand 6, NULL	Coding
TC16001225.hg.1	10.95	13.1	-4.45	0.041171	0.487739	NQO1	NAD(P)H dehydrogenase, quinone 1, NULL	Coding
TC17000396.hg.1	7.9	10.23	-5.04	0.034145	0.482274	SLFN5	schlafen family member 5	Coding
TC13000642.hg.1	7.14	9.49	-5.11	0.018347	0.460221	LCP1	lymphocyte cytosolic protein 1 (L-plastin), NULL	Coding
TC04001283.hg.1	8.99	11.37	-5.21	0.045403	0.489813	CXCL5	chemokine (C-X-C motif) ligand 5, NULL	Coding
TC08000508.hg.1	8.98	11.87	-7.44	0.015682	0.460221	STMN2	stathmin-like 2, NULL	Coding
TC09001517.hg.1	10.19	13.47	-9.69	0.042233	0.488514	TNC	tenascin C, NULL	Coding
TC01001805.hg.1	7.38	10.66	-9.7	0.037898	0.485939	TGFB2	transforming growth factor, beta 2, NULL	Coding

## Sheet: Sheet1
Category	Term	Count	%	PValue	Genes	List Total	Pop Hits	Pop Total	Fold Enrichment	Bonferroni	Benjamini	FDR
PANTHER_PATHWAY	P00012:Cadherin signaling pathway	5	6.0241	0.00569608	TALDO1, ERBB3, PCDHB15, CDH1, PCDHA11	15	157	2857	6.06582	0.204269	0.204269	5.09204
PANTHER_BP_ALL	BP00274:Cell communication	12	14.4578	0.0190145	CAP2, ADAMTS20, NLGN4X, PCDHB15, PDGFC, CDH1, PCDHA11, ADAMTS1, CXCL6, CAP1, NRG1, GPR98	63	1125	12713	2.15247	0.76303	0.76303	18.248
PANTHER_BP_ALL	BP00250:Muscle development	4	4.81928	0.0281067	VAMP3, ADAMTS1, MYL12A, TPM2	63	135	12713	5.97907	0.882133	0.656682	25.8593
PANTHER_BP_ALL	BP00120:Cell adhesion-mediated signaling	6	7.22892	0.0297939	ADAMTS20, NLGN4X, PCDHB15, CDH1, PCDHA11, ADAMTS1	63	357	12713	3.39149	0.896533	0.530538	27.199
PANTHER_BP_ALL	BP00199:Neurogenesis	7	8.43373	0.0538363	SMPDL3B, NNAT, PCDHB15, ADAMTS1, DACH1, NRG1, ZFHX3	63	558	12713	2.53146	0.984243	0.645703	44.0545
PANTHER_BP_ALL	BP00173:Muscle contraction	4	4.81928	0.0559997	MYL6, MYL12A, TPM2, PALLD	63	178	12713	4.53469	0.986729	0.578709	45.3825
PANTHER_PATHWAY	P00057:Wnt signaling pathway	5	6.0241	0.0697678	CCND1, TALDO1, PCDHB15, CDH1, PCDHA11	15	332	2857	2.86847	0.944581	0.764589	48.401
PANTHER_BP_ALL	BP00119:Other intracellular signaling cascade	4	4.81928	0.0809866	CAP2, PKIB, CAP1, IRS1	63	208	12713	3.88065	0.998225	0.652045	58.7844
PANTHER_BP_ALL	BP00246:Ectoderm development	7	8.43373	0.0934202	SMPDL3B, NNAT, PCDHB15, ADAMTS1, DACH1, NRG1, ZFHX3	63	645	12713	2.19001	0.999361	0.650348	64.2748
PANTHER_BP_ALL	BP00193:Developmental processes	15	18.0723	0.0994314	MSL3, SMPDL3B, MPV17L, NNAT, PCDHB15, ADAMTS1, PDGFC, VAMP3, DACH1, MYL12A, NRG1, TPM2, ZFHX3, MID2, TGFB2	63	2002	12713	1.51194	0.999612	0.625377	66.6841

## Sheet: Sheet2
Pathway Term	P Value
Cadherin signaling pathway	0.00569608
Cell communication	0.0190145
Muscle development	0.0281067
Cell adhesion-mediated signaling	0.0297939
Neurogenesis	0.0538363
Muscle contraction	0.0559997
Wnt signaling pathway	0.0697678
Other intracellular signaling cascade	0.0809866
Ectoderm development	0.0934202
Developmental processes	0.0994314
