# Supplementary material for: Transient RUNX1 Expression during Early Mesendodermal Differentiation of hESCs Promotes Epithelial to Mesenchymal Transition through TGFB2 Signaling
Source: Stem Cell Reports. 2016 Oct 6;7(5):884–96. doi: 10.1016/j.stemcr.2016.09.006 (PMC5106514; doi:10.1016/j.stemcr.2016.09.006)
Supplement: Table S3. Complete Pathway Analysis from Ingenuity Pathway Analysis Software at 8 hr, 24 hr, and 72 hr, Related to Figure 4 [file mmc3.xlsx]

## Sheet: 8hr
Upstream Regulator	Fold Change	Molecule Type	Predicted Activation State	Activation z-score	Notes	p-value of overlap	Target molecules in dataset	Mechanistic Network
TGFB1		growth factor	Inhibited	-3.896		6.77E-06	ANXA2,ARID5B,CAV1,CBFB,CDH2,CDK17,CKS2,DSP,ELK3,FABP5,FBN1,HBEGF,IGFBP7,IL11,ITGA2,JAG1,MYOF,PRDX4,PRKCA,SAMHD1,TGFBI,TNC,XIAP	43 (10)
OSM		cytokine	Inhibited	-2.911		8.47E-05	ADAMTS1,ADAMTS5,ANGPT2,ANXA2,CDH2,CDK17,GPR126,HBEGF,JAG1,NEDD4,TNC
Vegf		group	Inhibited	-2.553	bias	5.08E-05	ADAMTS1,ANGPT2,EMP1,HBEGF,IL11,ITGA2,NRCAM,PIM2,RGS2,TNC
ESR2		ligand-dependent nuclear receptor	Inhibited	-2.401		7.97E-04	CAV1,CDH2,CRYZ,ITGA2,LRRN3,PKIB	22 (3)
beta-estradiol		chemical - endogenous mammalian	Inhibited	-2.265		1.97E-04	ADAMTS5,CAV1,CDH2,CRYZ,DSP,EMP1,FABP5,FBN1,HBEGF,ITGA2,JAG1,KPNA4,LAMB1,LPCAT2,MYOF,PKIB,RGS2,TFPI,TFPI2,XIAP	35 (7)
SP1		transcription regulator	Inhibited	-2.216	bias	4.40E-02	CAV1,CDH2,ITGA2,PRKCA,TFPI2,TNC
F2		peptidase	Inhibited	-2.158	bias	1.87E-03	ADAMTS9,ANGPT2,DOCK10,HBEGF,TFPI,TFPI2
TREM1		transmembrane receptor	Inhibited	-2.000	bias	1.97E-02	CKS2,HBEGF,PIM2,TFPI2
GLI1		transcription regulator	Inhibited	-2.000	bias	1.60E-02	CAV1,IGFBP7,NAV3,TNC
ADCYAP1		other	Inhibited	-2.000		3.40E-02	COL5A2,PDE10A,TGFBI,TMSB10/TMSB4X
NFkB (complex)		complex		-1.992	bias	3.03E-02	ADAMTS9,CAMK2D,FABP5,JAG1,PIM2,TFPI2,XIAP
RAF1		kinase		-1.987	bias	2.35E-02	EMP1,HBEGF,ITGA2,TFPI2
leukotriene D4		chemical - endogenous mammalian		-1.982	bias	1.90E-04	ADAMTS1,ARID5B,HBEGF,RGS2
EDN1		cytokine		-1.982	bias	3.20E-03	CDH2,ITGA2,PRKCA,TNC,XIAP	37 (8)
TWIST1		transcription regulator		-1.964		7.05E-03	ADAMTS1,CDH2,FBN2,TGFBI
SMAD3		transcription regulator		-1.948	bias	2.35E-02	CDH2,HBEGF,JAG1,TNC
Cg		complex		-1.918	bias	1.84E-06	ADAMTS1,CDH2,ELK3,EMP1,EPHA7,FABP5,IL11,LRRN3,RGS2,TFPI2,XIAP
EGFR		kinase		-1.892		1.43E-05	ANGPT2,CAV1,COL5A2,FABP7,FBN1,HBEGF,ITGA2,JAG1,TNC	40 (9)
HGF		growth factor		-1.879	bias	2.25E-04	ADAMTS1,ANGPT2,CAV1,EMP1,HBEGF,IL11,ITGA2,NRCAM,PIM2,RGS2	37 (8)
ERK		group		-1.664	bias	1.01E-03	CAV1,CKS2,GPR126,HBEGF,JAG1,LAMB1	9 (2)
VEGFA		growth factor		-1.290	bias	1.89E-05	ADAMTS1,ANGPT2,CAV1,CBFB,HBEGF,ITGA2,TFPI2,TMSB10/TMSB4X
progesterone		chemical - endogenous mammalian		-1.269		4.99E-02	ADAMTS1,CAV1,CDH2,HBEGF,ITGA2,TGFBI
IL4		cytokine		-1.091	bias	3.66E-02	ANXA2,CBFB,ITGA2,PIM2,PKIB,TGFBI,TNC,ZCCHC18
EPAS1		transcription regulator		-1.067	bias	3.54E-04	ANGPT2,CAV1,NEFL,PKIB,PRKCA,UGP2
TP53		transcription regulator		-1.049		5.14E-04	ANXA2,CAMK2D,CAV1,COL5A2,EPS8,GLIPR1,H2AFY2,HBEGF,IGFBP7,ITGA2,MYOF,PRKCA,SSH1,TFPI2,TGFBI,TMSB10/TMSB4X,TSPAN6
IL1		group		-1.000	bias	7.38E-03	ADAMTS1,ADAMTS5,FZD5,IL11,LAMB1,TNC	11 (2)
STAT3		transcription regulator		-0.970	bias	1.91E-03	ANGPT2,CDH2,GLIPR1,IL11,JAG1,PIM2,SLFN5,TFPI2	27 (5)
NUPR1		transcription regulator		-0.816		4.77E-02	EPHA7,HBEGF,HIST1H2AB,SAMHD1,SERTAD2,SNORA5A
dihydrotestosterone		chemical - endogenous mammalian		-0.670	bias	5.39E-03	ADAMTS1,ASAP2,CDH2,COL5A2,IGFBP7,ITGA2,JAG1,TFPI
CD38		enzyme		-0.651	bias	1.32E-03	ANXA2,EPS8,PKIB,PRDX4,ZCCHC18
ERBB2		kinase		-0.618	bias	2.04E-05	ADAMTS5,ANXA2,CDH2,CKS2,COL5A2,ELK3,EMP1,HBEGF,ITGA2,JAG1,LAMB1,TGFBI,TNC	27 (5)
TNF		cytokine		-0.609		3.78E-05	ADAMTS5,ANGPT2,CAV1,CDH2,ELK3,EMP1,FABP5,FZD5,GPR126,GPR176,HBEGF,IL11,ITGA2,JAG1,PIM2,PRKCA,RGS2,TFPI,TFPI2,TNC,XIAP	39 (9)
MYC		transcription regulator		-0.597		4.43E-05	ADAMTS1,ANGPT2,CAV1,CDH2,CKS2,COL5A2,DSP,EMP1,FABP5,FBN1,FBN2,HIVEP2,PRDX4,TMSB10/TMSB4X,TNC,XIST
FGF2		growth factor		-0.579	bias	3.90E-04	ADAMTS5,ANGPT2,CAV1,CBFB,FBN1,HBEGF,TFPI,XIAP	29 (6)
AGT		growth factor		-0.423	bias	7.43E-05	ADAMTS5,ANGPT2,CAV1,HBEGF,ITGA2,JAG1,LAMB1,RGS2,TFPI,ZNF516	44 (11)
ERBB3		kinase		-0.243		6.78E-05	FBN1,HBEGF,PCDHA11,PIM2,TNC	23 (4)
KRAS		enzyme		-0.218		7.59E-03	CAV1,CDH2,FBN1,PRDX4,TNC,XIAP	17 (2)
tretinoin		chemical - endogenous mammalian		-0.206		2.46E-04	ADAMTS5,ANXA2,CBFB,CKS2,DSP,FABP5,HBEGF,IGFBP7,ITGA2,LAMB1,NDUFAF4,PRKCA,SAMHD1,SLFN5,SNRPD3,TGFBI,TMSB10/TMSB4X,TNC	30 (4)
Pka		complex		-0.106	bias	4.33E-03	ANTXR2,CAV1,CDH2,RGS2
JUN		transcription regulator		0.000	bias	1.01E-03	ANXA2,CAV1,FABP7,IGFBP7,NRCAM,PKIB,TNC,XIAP
NFKBIA		transcription regulator		0.000		1.78E-03	ADAMTS5,COL5A2,GPR176,IL11,ITGA2,NRK,TNC,XIAP	27 (5)
SMAD7		transcription regulator		0.152		3.97E-03	CDH2,HBEGF,TGFBI,XIAP
HRAS		enzyme		0.218		2.41E-03	ANXA2,CAV1,COL5A2,ELK3,FRMD6,H2AFY2,PRKCA,TMSB10/TMSB4X,TSPAN6	19 (2)
TP63		transcription regulator		0.403	bias	8.87E-08	ADAMTS1,CDH2,CDK17,CKS2,EMP1,FBN1,HBEGF,IGFBP7,ITGA2,JAG1,TNC
HMGA1		transcription regulator		0.447		9.56E-04	CAV1,IGFBP7,LAMB1,PIM2,SHC3
NR3C1		ligand-dependent nuclear receptor		0.447		1.86E-02	CAV1,EMP1,GLIPR1,IL11,NAV3,RBMS2,RGS2,SERTAD2
IgG		complex		1.000	bias	8.48E-03	DSP,EMP1,FABP5,TNC
MAPK1		kinase		1.000		6.97E-03	CAV1,CDH2,EMP1,IGFBP7,SAMHD1,SHANK2
AHR		ligand-dependent nuclear receptor		1.095		6.57E-03	ADAMTS5,CDH2,COL5A2,FBN2,JAG1,TGFBI
MGEA5		enzyme		1.134		1.60E-04	CAV1,HIVEP2,ITGA2,LAMB1,PRDX4,TNC,VSIG1
ERBB4		kinase		1.151		8.05E-05	COL5A2,HBEGF,PCDHA11,PIM2,TNC	23 (4)
estrogen receptor		group		1.633		1.19E-03	CAV1,DSP,HBEGF,JAG1,RGS2,TNC	27 (5)
SPDEF		transcription regulator	Activated	2.000	bias	4.55E-04	CDH2,COL5A2,PRKCA,TNC
butyric acid		chemical - endogenous mammalian	Activated	2.019		1.45E-03	ANXA2,COL5A2,ELK3,FRMD6,IL11,NDUFAF4,TGFBI,XIAP
Alpha catenin		group	Activated	2.401	bias	3.65E-05	ADAMTS1,ADAMTS5,COL5A2,ELK3,IGFBP7,TNC
MYCN		transcription regulator	Activated	2.762		3.85E-05	CAV1,COL5A2,CRIM1,FBN1,FRMD6,IGFBP7,ITGA2,LRRN3

## Sheet: 24h
Upstream Regulator	Fold Change	Molecule Type	Predicted Activation State	Activation z-score	Notes	p-value of Overlap	Target Molecules in Dataset	Mechanistic Network
TGFB1	-1.510	growth factor	Inhibited	-4.422		8.00E-20	AASS,ACTC1,ADAM19,AKR1C1/AKR1C2,ARID5B,BCL6,CALB2,CAP1,CBFB,CCND1,CDH1,CKS2,COL8A1,CTGF,CXCR4,DAB2,DACH1,DUSP1,EDN1,EGR1,ELF4,ENPP1,ESRP1,ESRP2,FABP5,FLT1,FSCN1,GADD45B,GATA3,GPR64,GREM1,GRHL2,GRID2,HLA-DQB1,HNMT,ID1,ID3,IER3,IGFBP3,IRS1,ITGA11,KRT8,LRBA,MBNL2,MEF2C,MMP10,MMP2,MPV17L,MYL12A,MYL6,NBEA,NOX4,NPPB,NR4A3,NUAK1,PPT1,PRDX4,PTGER4,RAB1A,RBMS3,RHOB,RNF152,SGK1,SNAI2,TAGLN,TGFB1,TGFB2,TLR4…	128 (25)
Tgf beta		group	Inhibited	-3.270		6.72E-08		112 (19)
NFkB (complex)		complex	Inhibited	-3.238	bias	3.29E-05	CCND1,CDH1,CTGF,CXCL6,CXCR4,EDN1,EGR1,ENPP1,FABP5,GADD45B,GATA3,IER3,IL7R,MMP2,NPPB,PEA15,PIM2,PPIF,TGFB1,TLR4,TWIST1	108 (19)
NUPR1		transcription regulator	Inhibited	-3.207		8.04E-03	ADAM22,CXCR4,ERMP1,FLVCR1,FOXD1,IRS2,KIF20A,MMP10,PEA15,PXDC1,SERTAD2,SYNE2,UAP1,ZNF483
TGFB3		growth factor	Inhibited	-3.091	bias	5.54E-07	ADAM19,CDH1,MMP10,MMP2,OCLN,PALLD,SNAI2,TAGLN,TGFB1,TPM1	93 (15)
CTNNB1		transcription regulator	Inhibited	-2.940	bias	9.64E-06	ACTC1,CCND1,CDH1,CTGF,EDN1,ENPP1,ERBB3,EYA2,GADD45B,GATA3,GPR64,GREM1,ID3,IRS1,LCK,MMP2,NRG1,POLR2A,SGK1,SNAI2,TDGF1,TWIST1	89 (20)
Cg		complex	Inhibited	-2.873		7.73E-04	ADAMTS1,CDH1,CXCR4,DUSP1,EFNB2,EGR1,FABP5,IER3,IGFBP3,IRS2,MMP2,RGS2,TGFB2	113 (24)
MAP2K1		kinase	Inhibited	-2.760	bias	6.49E-05	CCND1,CTGF,DAB2,DUSP1,IRS1,MMP2,NUDT19,RAP2B,SNAI2,TWIST1	82 (20)
dihydrotestosterone		chemical - endogenous mammalian	Inhibited	-2.748		2.02E-04	ADAMTS1,ASAP2,CCND1,CDH1,CTGF,EGR1,IGFBP3,IRS2,MMP2,PEA15,PTGER4,RHOB,SGK1,SNAI2,TALDO1,TGFB2,TWIST1,UAP1	103 (21)
P38 MAPK		group	Inhibited	-2.746	bias	3.20E-05	CCND1,CTGF,CXCL6,DUSP1,EDN1,EGR1,ID3,MEF2C,MMP2,NPPB,NR4A3,OCLN,RHOB,SGK1,TGFB1	100 (19)
PI3K (complex)		complex	Inhibited	-2.641		3.56E-08	CCND1,CDH1,CTGF,CXCR4,DUSP1,FABP5,GATA3,IL7R,MEF2C,MMP10,MMP2,NOX4,NQO1,RASA3,RGS2,RHOB,SGK1,TLR4	89 (18)
EDN1	-5.120	cytokine	Inhibited	-2.627	bias	2.94E-07	ADAM19,ANXA6,CCND1,CDH1,CTGF,CXCR4,EDN1,EGR1,MMP2,MYL6,NPPB,NRG1,PTGER4,TPM2	90 (17)
HIF1A		transcription regulator	Inhibited	-2.618	bias	4.38E-08	ADAMTS1,CCND1,CDH1,CTGF,CXCR4,EDN1,FLT1,FSCN1,GADD45B,GBE1,IGFBP3,IRS2,MEF2C,MMP2,NEFL,NOX4,NR4A3,PIM2,TGFB1,TGFB2	111 (24)
RELA		transcription regulator	Inhibited	-2.612		2.44E-03	ADAMTS5,CCND1,CXCL6,CXCR4,DUSP1,EDN1,EGR1,IER3,IL7R,NPPB,TGFB1,TWIST1	77 (16)
FOXO1		transcription regulator	Inhibited	-2.600		3.46E-03	CCND1,CTGF,EGR1,GADD45B,IER3,IL7R,IRS1,IRS2,NDUFAF4,SGK1,TGFB1	103 (20)
CTGF	-1.540	growth factor	Inhibited	-2.566		5.34E-05	ADAMTS1,CCND1,COL8A1,CTGF,EGR1,MBNL2,MMP2,TGFB1	93 (21)
WNT3A		cytokine	Inhibited	-2.548		1.72E-04	CCND1,CTGF,EDN1,ERBB3,ID1,IRS1,IRS2,MEF2C,NRG1,TGFB2,TWIST1	93 (22)
Pkc(s)		group	Inhibited	-2.510	bias	1.52E-07	CTGF,CXCR4,DUSP1,EDN1,EGR1,IRS1,KCNJ2,KRT8,MMP2,NOX4,NQO1,NR4A3,RGS2,TGFB1	95 (18)
NFE2L2		transcription regulator	Inhibited	-2.505		3.82E-02	CTGF,CXCL6,EIF2S1,GBE1,GNA11,GSTO1,MEF2C,NQO1,TGFB1,USP14
CREB1		transcription regulator	Inhibited	-2.481		2.33E-06	CALB2,CCND1,CDX4,CXCR4,DUSP1,EDN1,EGR1,FLT1,GADD45B,HLA-DQB1,ID1,IER3,INA,IRS2,LAYN,MIDN,NNAT,NR4A3,POLR2A,RGS2,SGK1,TIPARP	93 (16)
F2		peptidase	Inhibited	-2.474	bias	2.40E-07	CCND1,CTGF,CXCR4,DOCK10,DUSP1,EDN1,EGR1,EIF4A1,FLT1,GREM1,IER3,MMP10,NR4A3,PPIF,RHOB,TGFB2	94 (19)
E. coli B5 lipopolysaccharide		chemical - endogenous non-mammalian	Inhibited	-2.460		5.52E-04	ADAMTS1,BCL6,CCND1,CXCL6,CXCR4,DUSP1,IL7R,RHOB,TGFB1,TGFB2,TLR4	89 (18)
TNF		cytokine	Inhibited	-2.429		2.96E-06	ADAMTS5,BCL6,CCND1,CDH1,CTGF,CXCL6,CXCR4,DUSP1,EDN1,EFNB2,EGR1,FABP5,GADD45B,GPR176,ID1,ID3,IER3,IGFBP3,IL7R,IRS1,IRS2,KCNJ2,KIF20A,MMP10,MMP2,MYL6,NPPB,NQO1,NR4A3,NUAK1,OCLN,PIM2,PPIF,RGS2,RRM2,SGK1,ST6GAL1,TAGLN,TALDO1,TGFB1,TGFB2,TLR4,TWIST1	111 (18)
GATA4		transcription regulator	Inhibited	-2.425		1.86E-04	ACTC1,DAB2,EDN1,GATA3,KCNJ2,MEF2C,NPPB,TAGLN,TPM1
MTPN		transcription regulator	Inhibited	-2.415	bias	7.89E-04	CCND1,COL8A1,EDN1,TAGLN,TGFB1,TGFB2	61 (7)
RHOA		enzyme	Inhibited	-2.412		5.27E-05	CCND1,CDH1,CTGF,OCLN,SNAI2,TAGLN,TGFB1	75 (18)
FOXC2		transcription regulator	Inhibited	-2.401	bias	2.12E-05	CDH1,CXCR4,EFNB2,IRS1,IRS2,MMP2	41 (7)
FOSL1		transcription regulator	Inhibited	-2.400		1.58E-04	CCND1,CXCL6,EGR1,MMP10,MMP2,SNAI2
aldosterone		chemical - endogenous mammalian	Inhibited	-2.328	bias	1.91E-05	ADAMTS1,CTGF,EDN1,FLT1,INA,MMP2,RGS2,SGK1,TGFB1	92 (16)
hydrogen peroxide		chemical - endogenous mammalian	Inhibited	-2.322		1.40E-06	AKR1C1/AKR1C2,CCND1,CDH1,CTGF,CXCL6,CXCR4,DUSP1,EDN1,EGR1,ENC1,GADD45B,ID3,IRS1,MMP10,MMP2,PTGER4,SGK1,SNAI2,TAGLN,TLR4	101 (20)
EGF		growth factor	Inhibited	-2.291		4.50E-09	CCND1,CDH1,CKS2,CLDN7,CTGF,CXCR4,DUSP1,EDN1,EGR1,FLT1,ID1,IER3,IGFBP3,IL7R,IRS1,MMP10,MMP2,NR4A3,OCLN,RHOB,RRM2,SNAI2,TGFB1,TNFAIP1,TWIST1	108 (24)
FN1		enzyme	Inhibited	-2.257		1.34E-03	CCND1,CDH1,IRS1,MMP2,NPPB,PTGER4,SNAI2,TAGLN,TGFB1	82 (18)
LDL		complex	Inhibited	-2.243		1.14E-03	CCND1,CTGF,CXCL6,DUSP1,EGR1,IGFBP3,MMP2,NR4A3,TGFB1,TLR4	97 (19)
SYVN1		transporter	Inhibited	-2.236	bias	3.36E-02	CCND1,DAB2,DUSP1,IL7R,PTRF
NFATC2		transcription regulator	Inhibited	-2.236	bias	1.19E-02	DAB2,EDN1,GATA3,NOX4,RGS2,TGFB1
IL1B		cytokine	Inhibited	-2.232		8.49E-06	ADAMTS1,ADAMTS5,CXCL6,CXCR4,DAB2,DUSP1,EDN1,EGR1,ENPP1,FABP5,FLT1,GADD45B,ID3,IER3,IGFBP3,IRS1,IRS2,MMP10,MMP2,NQO1,NR4A3,OCLN,RHOB,TGFB1,TLR4,TWIST1,UAP1	94 (17)
YBX1		transcription regulator	Inhibited	-2.219		7.46E-04	HLA-DQB1,ID1,IGFBP3,MMP2,TGFB1	47 (7)
PI3K (family)		group	Inhibited	-2.216		1.30E-03	AKR1C1/AKR1C2,CDH1,CXCR4,NQO1,SNAI2	93 (19)
TWIST1	-1.570	transcription regulator	Inhibited	-2.213		4.57E-02	ADAMTS1,CDH1,EFNB2,SNAI2,TGFB1
IL1		group	Inhibited	-2.211		4.78E-03	ADAMTS1,ADAMTS5,AKR1C1/AKR1C2,DUSP1,EDN1,MMP10,MMP2,NRG1,TDGF1,TGFB1,TLR4	81 (18)
TBX5		transcription regulator	Inhibited	-2.207		1.50E-03	ACTC1,KCNJ2,MEF2C,NPPB,TPM1
MEF2C	-1.970	transcription regulator	Inhibited	-2.207		1.08E-03	ACTC1,KCNJ2,MEF2C,MMP10,NPPB,TPM1	10 (2)
IL1A		cytokine	Inhibited	-2.190		1.41E-01	ADAMTS1,ADAMTS5,MMP10,MMP2,TGFB1
MYOCD		transcription regulator	Inhibited	-2.185		2.72E-03	ACTC1,MEF2C,NPPB,TAGLN,TPM1
Ap1		complex	Inhibited	-2.183	bias	3.32E-03	CCND1,EDN1,IGFBP3,MMP2,NQO1,TGFB1,TLR4	113 (21)
INHBA		growth factor	Inhibited	-2.180		5.33E-04	CDH1,CTGF,CXCR4,DACH1,EFNB2,MMP2,NRG1,NRK,TAGLN	94 (20)
ATF2		transcription regulator	Inhibited	-2.174	bias	1.12E-05	CCND1,DUSP1,EGR1,MEIS2,NPPB,RHOB,SNAI2,TGFB2	85 (17)
VEGFA		growth factor	Inhibited	-2.170	bias	6.59E-09	ADAMTS1,CBFB,CCND1,CTGF,CXCR4,EDN1,EFNB2,EGR1,FLT1,ID1,ID3,MEF2C,MMP2,OCLN,SNAI2,TGFB1,TMSB10/TMSB4X	93 (19)
EP300		transcription regulator	Inhibited	-2.157	bias	8.30E-03	CCND1,DUSP1,EDN1,EGR1,GATA3,ID1,MEF2C,TGFB2	92 (19)
Vegf		group	Inhibited	-2.129	bias	2.44E-06	ADAMTS1,CDH1,CXCR4,EDN1,EFNB2,EGR1,ERBB3,FLT1,ID1,IGFBP3,MMP10,MMP2,MPHOSPH10,NR4A3,NRG1,PIM2,RGS2,SGK1,TGFB1	103 (21)
STAT6		transcription regulator	Inhibited	-2.093		6.86E-04	ADAM19,BCL6,EGR1,GADD45B,GATA3,IRS2,MMP2,PDGFC,PIM2,PKIB	86 (15)
SNAI2	-2.050	transcription regulator	Inhibited	-2.090		2.28E-04	CCND1,CDH1,CXCR4,MEF2C,SNAI2	91 (17)
ERK		group	Inhibited	-2.053		8.51E-06	CCND1,CDH1,CKS2,CTGF,CXCL6,DUSP1,EDN1,EGR1,IER3,IRS1,MMP2,PDGFC,SNAI2	93 (18)
BMP2		growth factor	Inhibited	-2.035		1.54E-02	CCND1,GADD45B,GREM1,ID1,ID3,MEF2C,TAGLN
SNAI1		transcription regulator	Inhibited	-2.010		3.06E-08	CCND1,CDH1,CLDN7,ID1,OCLN,SLC27A2,SNAI2,TGFB1,TWIST1	55 (12)
RAC1		enzyme	Inhibited	-2.008		7.60E-06	BCL6,CCND1,CDH1,CTGF,DUSP1,MMP2,NPPB,SNAI2,TGFB1	86 (22)
EGFR		kinase	Inhibited	-2.002		2.05E-07	BCL6,CCND1,CDH1,COL8A1,CTGF,DUSP1,EFNB2,EGR1,ERBB3,ID1,IER3,IGFBP3,MMP2,PTGER4,RHOB,SNAI2,TWIST1	95 (18)
Rock		group	Inhibited	-2.000		2.56E-04	CCND1,CDH1,CTGF,PTRF,TGFB1	91 (22)
CCL5		cytokine	Inhibited	-2.000	bias	2.56E-03	DDAH1,DUSP1,PPIF,SGK1,TLR4	105 (19)
Calcineurin protein(s)		complex		-1.994		6.13E-03	DUSP1,EGR1,NR4A3,RGS2	91 (21)
GLI1		transcription regulator		-1.988	bias	4.17E-05	ARPC5,CCND1,CDH1,IRS1,LOC151760,MEF2C,MMP2,MTMR1,RHOB,SH3GLB1,SYNE1
GDF9		growth factor		-1.982		1.29E-03	CTGF,GREM1,ID1,ID3	48 (11)
YAP1		transcription regulator		-1.982	bias	3.15E-05	CCND1,CTGF,EDN1,ID1,MYL9,TAGLN	43 (10)
FASLG		cytokine		-1.982		1.16E-03	CDH1,EGR1,TGFB1,TGFB2	97 (18)
PTGER2		g-protein coupled receptor		-1.980		1.22E-02	CDH1,CKS2,CXCR4,EGR1,KIF20A
SMAD2		transcription regulator		-1.979		5.27E-05	CDH1,CTGF,FLT1,GADD45B,MMP2,TPM1,TPM2	103 (13)
BCL2		transporter		-1.974		5.31E-02	CCND1,MMP2,NNAT,TGFB2
BCL3		transcription regulator		-1.972		1.75E-03	CCND1,GATA3,HLA-DQB1,ID1	59 (11)
REL		transcription regulator		-1.969	bias	2.83E-02	CCND1,CDH1,GADD45B,IER3,SNAI2
ZEB1		transcription regulator		-1.969		6.16E-06	CDH1,ESRP1,ESRP2,GATA3,GRHL2,MAL2
sodium chloride		chemical - endogenous mammalian		-1.967	bias	8.82E-03	CTGF,EDN1,NOX4,TGFB1	86 (16)
Creb		group		-1.966	bias	3.19E-03	ARPC5,CCND1,COL8A1,DUSP1,EGR1,IER3,MMP2,NR4A3,RGS2	88 (17)
ATP		chemical - endogenous mammalian		-1.964		1.17E-02	CCND1,CDH1,CXCR4,DUSP1,TLR4
TWIST2		transcription regulator		-1.964		2.22E-04	CDH1,SNAI2,TGFB1,TWIST1	35 (5)
lipoteichoic acid		chemical - endogenous non-mammalian		-1.964	bias	1.04E-02	CXCR4,MMP2,NR4A3,TLR4
xanthine		chemical - endogenous mammalian		-1.962	bias	1.39E-05	CXCR4,DUSP1,ID3,MMP2	87 (16)
KLF5		transcription regulator		-1.961		4.68E-03	CCND1,CXCR4,DUSP1,TAGLN	35 (5)
ILK		kinase		-1.961		6.39E-04	CCND1,CDH1,MMP2,TGFB1	84 (18)
Collagen type I		complex		-1.960		1.73E-03	CCND1,CDH1,MMP10,MMP2,TGFB1	93 (18)
EPAS1		transcription regulator		-1.954	bias	3.08E-05	CCND1,CTGF,CXCR4,EDN1,FLT1,GADD45B,GBE1,IGFBP3,IRS2,NEFL,PKIB	95 (15)
MYB		transcription regulator		-1.954	bias	2.48E-02	CDH1,CXCR4,GATA3,SNAI2
TGFBR1		kinase		-1.953		2.65E-04	CCND1,CDH1,CTGF,EDN1,SNAI2,TAGLN	102 (24)
beta-estradiol		chemical - endogenous mammalian		-1.951		2.35E-07	ACTC1,ADAMTS5,BCL6,CAP2,CCND1,CDH1,CDR1,CLDN7,CRYZ,CTGF,CXCR4,DUSP1,EDN1,EFNB2,EGR1,EIF2S1,ENC1,ERBB3,FABP5,FOXN3,GADD45B,GPR64,GREM1,GRHL2,HSD17B12,HUNK,ID1,IER3,IGFBP3,IL7R,IRS1,IRS2,KRT8,MAL2,MEIS2,MMP2,NR4A3,OCLN,PKIB,POLR2A,RGS2,RRM2,SGK1,TGFB1,TGFB2,TLR4,TWIST1	107 (17)
TGM2		enzyme		-1.938		3.13E-02	AFF2,BCL6,CCDC169,CCND1,MMP2,SLC27A2,TGFB1
MKL1		transcription regulator		-1.937		1.22E-05	ACTC1,CBFB,CXCL6,CXCR4,EGR1,EYA2,MYL9,NPPB,TAGLN	13 (3)
MET		kinase		-1.937	bias	6.83E-05	CCND1,CDH1,DAB2,EDN1,MMP2,NOX4,TGFB1	85 (18)
RAF1		kinase		-1.927	bias	7.06E-03	BCL6,CCND1,EGR1,ID3,IER3,IGFBP3,OCLN,RRM2	89 (20)
POMC		other		-1.925		3.80E-02	CXCR4,DUSP1,NR4A3,TFE3
FGF2		growth factor		-1.901		6.28E-09	ADAMTS5,BCL6,CBFB,CCND1,CDH1,CXCR4,EFNB2,EGR1,ENPP1,FLT1,GREM1,ID3,IGFBP3,IRS1,MMP2,PDGFC,SNAI2,TAGLN,TGFB1,TGFB2,TWIST1	101 (21)
SMAD3		transcription regulator		-1.894		2.25E-08	ARID3A,CCND1,CDH1,CTGF,EGR1,GADD45B,GATA3,ID1,ID3,RHOB,TAGLN,TDGF1,TGFB1,TGFB2,TPM1,TPM2	115 (21)
SMAD4		transcription regulator		-1.884		1.39E-05	CCND1,CDH1,CTGF,FSCN1,GADD45B,ID1,IER3,SGK1,TGFB1,TGFB2,TPM1,TPM2	76 (15)
FOXO4		transcription regulator		-1.845		2.12E-05	BCL6,CCND1,CTGF,GADD45B,IER3,SGK1	82 (11)
D-glucose		chemical - endogenous mammalian		-1.838		6.29E-08	CAP1,CCND1,CTGF,CXCR4,EDN1,EGR1,FABP5,GABARAPL3,GREM1,ID1,IRS2,MIDN,MMP2,NOX4,NQO1,NR4A3,NUAK1,OCLN,PIGA,RRM2,SGK1,TALDO1,TGFB1,TLR4	97 (20)
FOS		transcription regulator		-1.822		1.76E-03	ARID3A,ARPC5,CCND1,CDH1,CTGF,EGR1,IRS2,KRT8,MMP10,MMP2,NPPB,NQO1,PKIB,SNAI2,TGFB1,TIPARP	84 (16)
SRC		kinase		-1.817		1.54E-04	CCND1,CDH1,DUSP1,ID1,MMP2,NQO1,PTRF,TWIST1	103 (21)
FOXM1		transcription regulator		-1.813	bias	1.73E-04	CCND1,CDH1,FLT1,KIF20A,MMP2,SNAI2,TWIST1	91 (18)
norepinephrine		chemical - endogenous mammalian		-1.811		9.66E-06	CTGF,CXCR4,DUSP1,EDN1,EGR1,GRID2,ID1,IRS2,MMP2,NR4A3,SGK1	105 (22)
ITGB1		transmembrane receptor		-1.808		3.64E-03	CDH1,MMP2,NPPB,PTGER4,TGFB1	84 (17)
IKBKB		kinase		-1.800	bias	4.66E-04	CCND1,CDH1,CXCL6,CXCR4,EDN1,EGR1,KIF20A,MMP2,SGK1,TGFB1,TWIST1	101 (17)
Hdac		group		-1.770		1.98E-05	ADAMTS1,BCL6,CCND1,CXCR4,EDN1,EGR1,FOXD1,GADD45B,GATA3,IGFBP3	122 (20)
leukotriene D4		chemical - endogenous mammalian		-1.744	bias	6.30E-07	ADAMTS1,ARID5B,CDH1,DUSP1,EGR1,KCNJ2,NR4A3,RGS2	79 (10)
JUNB		transcription regulator		-1.732		8.38E-04	CCND1,DUSP1,MMP10,MMP2,MYL12A,SGK1,SNAI2	55 (7)
MTOR		kinase		-1.732		6.03E-04	CCND1,CDH1,CXCR4,GATA3,IRS2,PIM2,SNAI2,ST6GAL1,TLR4	89 (20)
CD38		enzyme		-1.732	bias	4.95E-03	ANXA6,BCL6,GBE1,GLIPR2,PKIB,PRDX4,UCHL3
Ras		group		-1.728		5.64E-03	CCND1,CTGF,EDN1,EGR1,MMP2,SNAI2	95 (21)
SP1		transcription regulator		-1.715	bias	1.57E-02	CCND1,COL8A1,CTGF,DLC1,EGR1,FLT1,IGFBP3,MMP2,PDGFC,SGK1,TAGLN,TGFB1,TGFB2
CXCR4	-2.420	g-protein coupled receptor		-1.706	bias	7.93E-05	CCND1,CDH1,CXCR4,EGR1,ID1,MMP2	100 (21)
ERK1/2		group		-1.705		3.78E-09	CCND1,CTGF,CXCL6,CXCR4,DUSP1,EDN1,EFNB2,EGR1,FLT1,ID1,ID3,IGFBP3,IRS2,MMP2,NOX4,NR4A3,PTGER4,SGK1,SNAI2	99 (21)
INSR		kinase		-1.698		2.07E-04	ATP5L,CCND1,CTGF,CXCR4,DUSP1,EDN1,EGR1,IER3,IRS1,MMP2,RHOB,RRM2,TGFB1,TWIST1	87 (18)
HGF		growth factor		-1.675	bias	1.78E-07	ADAMTS1,ARPC5,CCND1,CDH1,CTGF,CXCR4,EDN1,EFNB2,EGR1,FLT1,ID1,IGFBP3,MMP2,MPHOSPH10,NR4A3,NRG1,OCLN,PIM2,RGS2,RHOB,SGK1,TGFB1,TGFB2	108 (22)
TP53		transcription regulator		-1.646		1.94E-05	ANXA6,CAP1,CCND1,CDH1,CTGF,DLGAP1,DUSP1,EDN1,EGR1,ELF4,H2AFY2,ID1,ID3,IER3,IGFBP3,IRS1,KRT8,MBNL2,MMP2,MPV17L,MYL9,NOX4,PARVA,PPT1,RAP2B,RHOB,RRM2,SGK1,SNAI2,SSH1,TGFB1,TGFB2,TMSB10/TMSB4X,TWIST1,UBL3,USP14,WSB2	96 (20)
Akt		group		-1.644		6.98E-06	CCND1,CTGF,CXCR4,ERBB3,IER3,IL7R,MMP2,NOX4,PEA15,PTGER4,RHOB,RRM2,SNAI2	105 (22)
ACVRL1		kinase		-1.624		8.21E-04	CXCR4,EFNB2,ID1,TAGLN	19 (4)
AKT1		kinase		-1.610		1.13E-08	AKR1C1/AKR1C2,CCND1,CDH1,CKS2,COL8A1,CXCR4,EGR1,FABP5,HUNK,IRS1,IRS2,MMP2,NEXN,NQO1,RHOB,SNAI2,TGFB2	97 (20)
PDGF BB		complex		-1.588		2.26E-09	CCND1,CTGF,DAB2,DUSP1,EDN1,EGR1,ENPP1,FLT1,GREM1,ID3,IER3,MMP2,NEXN,NOX4,NR4A3,RGS2,RHOB,SGK1,SYNE1,TAGLN,TGFB1	125 (22)
GDF2		growth factor		-1.582	bias	1.01E-03	CXCR4,EDN1,EFNB2,GADD45B,ID1,ID3	68 (7)
ethanol		chemical - endogenous mammalian		-1.582		5.37E-05	CCND1,CTGF,CXCR4,DUSP1,EDN1,EGR1,HSBP1,ID1,MMP2,NQO1,RHOB,SGK1,TGFB1,TGFB2,TLR4	92 (18)
CEBPA		transcription regulator		-1.557		8.99E-03	AKR1C1/AKR1C2,CXCR4,EFNB2,FLT1,ID1,IER3,IGFBP3,IRS1,IRS2,LCK,RGS2,TGFB2	59 (7)
XDH		enzyme		-1.548		8.15E-05	CTGF,CXCR4,DUSP1,ID3,MMP2	91 (18)
AGT		growth factor		-1.547		2.95E-07	ADAMTS5,CCND1,CTGF,DAB2,DUSP1,EDN1,EFNB2,EGR1,FLT1,ID3,IGFBP3,MMP2,NOX4,NPPB,NRG1,OCLN,PALLD,RGS2,SGK1,TGFB1,TGFB2	101 (20)
STAT4		transcription regulator		-1.546	bias	2.59E-02	FSCN1,GATA3,GBE1,HLA-DQB1,IER3,SH3GLB1,TWIST1
MAP2K1/2		group		-1.524	bias	1.31E-04	CCND1,CDH1,CTGF,DUSP1,EGR1,TGFB1	91 (22)
EGR1	1.920	transcription regulator		-1.517	bias	2.57E-06	CCND1,CDH1,CXCL6,EGR1,FLT1,GADD45B,PDGFC,PTRF,SGK1,SNAI2,TGFB1,TLR4	106 (23)
TGFB2	-5.880	growth factor		-1.508		1.86E-04	CTGF,EDN1,EGR1,SNAI2,TAGLN,TGFB1,TGFB2	124 (21)
tretinoin		chemical - endogenous mammalian		-1.483		3.59E-05	ADAMTS5,AFF2,ANXA6,BCL6,CBFB,CCDC169,CCND1,CDH1,CKS2,CTGF,CXCR4,DAB2,DLC1,DUSP1,EGR1,EIF4A1,ELF4,EYA2,FABP5,GREM1,ID1,ID3,IER3,IGFBP3,IRS1,KCNJ2,MAP7,MEF2C,MEIS2,NDUFAF4,OCLN,PALLD,SLC27A2,SNRPD3,TGFB1,TGFB2,TMSB10/TMSB4X	107 (20)
Jnk		group		-1.457	bias	1.32E-07	CCND1,CDH1,CTGF,CXCL6,CXCR4,DUSP1,EDN1,EGR1,MMP2,NOX4,NQO1,OCLN,SNAI2,TGFB1	90 (18)
corticosterone		chemical - endogenous mammalian		-1.432		4.22E-03	CCND1,CTGF,EDN1,NOX4,OCLN,SGK1	105 (21)
TLR9		transmembrane receptor		-1.432	bias	2.39E-02	DUSP1,EDN1,GADD45B,IER3,TGFB1,TLR4
TLR3		transmembrane receptor		-1.432	bias	4.12E-02	DUSP1,EDN1,GADD45B,ID1,IER3,RHOB,TLR4
PGR		ligand-dependent nuclear receptor		-1.428		1.86E-04	ADAMTS1,BCL6,CCND1,ENC1,ID1,IER3,IRS2,PPIF,SMPDL3B	100 (14)
TREM1		transmembrane receptor		-1.406		7.34E-05	CKS2,CXCR4,EDN1,EGR1,GADD45B,GREM1,KCNJ2,MMP10,PIM2,TLR4,TNIP3	70 (12)
L-triiodothyronine		chemical - endogenous mammalian		-1.395		2.11E-03	ACTC1,ADAMTS5,CCND1,CTGF,DUSP1,EDN1,EGR1,ID3,IGFBP3,NPPB,RGS2,ST6GAL1	95 (19)
Mapk		group		-1.387	bias	6.16E-05	CCND1,CTGF,EGR1,IRS1,MMP10,NPPB,NR4A3,SNAI2	82 (17)
IGF1R		transmembrane receptor		-1.387		2.40E-05	ATP5L,CBFB,CDH1,CKS2,EDN1,IGFBP3,IRS1,IRS2,KIF20A,RAB1A,TGFB1,TWIST1	109 (20)
HMOX1		enzyme		-1.387		8.80E-03	FLT1,ID1,ID3,TGFB1,TGFB2	71 (15)
BMP7		growth factor		-1.367		1.13E-03	CDH1,EDN1,GREM1,ID1,IGFBP3,IRS1,MMP2	87 (16)
KITLG		growth factor		-1.353	bias	3.38E-03	CTGF,CXCR4,EFNB2,EGR1,FABP5,IGFBP3,MEF2C,MMP2,SNAI2	103 (23)
CHUK		kinase		-1.346	bias	1.79E-02	CCND1,CXCL6,GADD45B,MFAP5,MMP2,SGK1,TWIST1
ursodeoxycholic acid		chemical - endogenous mammalian		-1.342		7.46E-04	CTGF,DLC1,IRS1,TGFB1,TGFB2	79 (15)
5-O-mycolyl-beta-araf-(1->2)-5-O-mycolyl-alpha-araf-(1->1')-glycerol		chemical - endogenous non-mammalian		-1.342	bias	5.54E-03	ADAMTS5,DUSP1,IER3,NR4A3,TNIP3	64 (10)
DACH1	-3.400	transcription regulator		-1.342		1.08E-04	EGR1,ID1,IGFBP3,MEF2C,TGFB1	74 (9)
DNMT3B		enzyme		-1.342		1.08E-03	CDH1,ELF4,ESRP2,HLA-DQB1,JAKMIP2,MYL6
STAT3		transcription regulator		-1.321		1.39E-02	BCL6,CCDC88A,CCND1,CDH1,CXCL6,EGR1,FSCN1,MMP2,PIM2,SGK1,TGFB1,TWIST1
IL4		cytokine		-1.315		3.45E-04	ADAM19,ANXA6,BCL6,CBFB,CTGF,CXCL6,CXCR4,EIF2S1,EIF4A1,FLT1,GATA3,GBE1,GLIPR2,IER3,IL7R,MMP10,MMP2,PIM2,PKIB,TGFB1,TLR4,UCHL3	70 (16)
NGF		growth factor		-1.307		1.08E-02	CCND1,CDH1,DUSP1,EGR1,ID1,MMP2,TGFB1
TFAP4		transcription regulator		-1.302		5.01E-07	CDH1,CKS2,CLDN7,EGR1,ESRP2,ID1,OCLN
MAPK14		kinase		-1.302	bias	5.49E-03	CCND1,DUSP1,FLT1,MEF2C,SGK1,TAGLN,TGFB1	90 (20)
Growth hormone		group		-1.294		3.04E-04	ARID5B,CCND1,CDH1,EGR1,IER3,IGFBP3,NOX4,SGK1	102 (21)
Pka		complex		-1.286		1.57E-03	CTGF,DUSP1,EDN1,EGR1,NR4A3,RGS2,SGK1	96 (20)
IL6		cytokine		-1.272		4.31E-06	ADAMTS1,ADAMTS5,BCL6,CCND1,CTGF,CXCL6,CXCR4,DUSP1,EGR1,FSCN1,GADD45B,ID1,IGFBP3,IL7R,IRS1,KRT8,MMP10,MMP2,PTGER4,RRM2,SGK1,SH3GLB1,TGFB1,TLR4,TWIST1	107 (21)
IL5		cytokine		-1.268	bias	2.09E-04	ANXA6,BCL6,CXCR4,EGR1,GLIPR2,IER3,PKIB,PPIF,PRDX4,SGK1,TGFB1,UCHL3	73 (11)
ADCYAP1		other		-1.265		1.26E-03	EGR1,GATA3,ID3,IER3,KRT8,NQO1,RHOB,SMPDL3B,TGFB2,TMSB10/TMSB4X	65 (13)
NFKB1		transcription regulator		-1.253	bias	2.75E-03	CCND1,DUSP1,EGR1,FSCN1,GATA3,IER3,IGFBP3,MMP10,NPPB	105 (17)
Ca2+		chemical - endogenous mammalian		-1.236		1.04E-09	CCND1,CDH1,CSTF2,CXCR4,DUSP1,EDN1,EGR1,ENPP1,FABP5,ID1,ID3,IRS2,KRT8,NR4A3,SGK1,SNAI2,TAGLN,TGFB1,TLR4	104 (19)
SRF		transcription regulator		-1.230		9.46E-03	ACTC1,BICC1,CAP1,CTGF,CXCR4,EGR1,EYA2,MBD2,MYL9,TAGLN	13 (3)
IL13		cytokine		-1.228		4.00E-03	CTGF,CXCL6,CXCR4,EGR1,GATA3,JAKMIP2,MMP10,MMP2,PDGFC,SNAI2,TGFB1,TLR4	90 (18)
ENG		transmembrane receptor		-1.213		3.67E-05	CTGF,CXCR4,ID1,TGFB1,TWIST1	110 (16)
progesterone		chemical - endogenous mammalian		-1.211		5.99E-09	ADAMTS1,CCND1,CDH1,CXCR4,DLC1,ENC1,ENPP1,FLT1,GABARAPL1,HLA-DQB1,HUNK,ID1,ID3,IGFBP3,IRS1,IRS2,ITGA11,MMP2,OCLN,PTGER4,RRM2,SGK1,TGFB1,TGFB2,TIPARP,ZFHX3	94 (18)
prostaglandin E2		chemical - endogenous mammalian		-1.205		6.81E-06	ADAMTS1,CCND1,CDH1,CTGF,CXCR4,DUSP1,EGR1,FLT1,IER3,IL7R,MMP2,PTGER4,RGS2,TGFB1,TWIST1	104 (21)
MMP9		peptidase		-1.195		7.10E-06	CCND1,CDH1,CXCL6,CXCR4,MMP2,OCLN,TGFB1	84 (18)
SPI1		transcription regulator		-1.195		2.44E-03	ARID3A,CCND1,DAB2,ID3,IL7R,MEF2C,MMP2,TLR4	72 (13)
ETS1		transcription regulator		-1.192	bias	9.17E-05	CCND1,CTGF,EGR1,FLT1,FOXD1,KRT8,LCK,MMP2,NQO1,TGFB2,TWIST1	96 (21)
Ifn gamma		complex		-1.177		2.88E-02	EDN1,NR4A3,TGFB2,TLR4
KRAS		enzyme		-1.168		1.69E-03	CCND1,CDH1,DDAH1,ID1,IER3,MMP10,MMP2,NQO1,PALLD,PARVA,PRDX4,RHOB	106 (22)
PTGS2		enzyme		-1.164		2.24E-05	CCND1,CDH1,CXCR4,DUSP1,EGR1,ERBB3,FLT1,IGFBP3,MMP2,PTGER4	85 (19)
Mek		group		-1.157		9.57E-04	CCND1,CDH1,CTGF,EGR1,ERBB3,NOX4,NPPB,ST6GAL1	89 (22)
CYP19A1		enzyme		-1.154		2.25E-03	CCND1,CRYZ,IRS1,SLC27A2,TGFB1	85 (15)
MYC		transcription regulator		-1.144		4.95E-05	ADAMTS1,ANXA6,BCL6,CCND1,CDH1,CKS2,CLDN7,COL8A1,DUSP1,EDN1,EGR1,EIF2S1,EIF4A1,FABP5,GADD45B,ID1,ID3,IER3,IRS1,MYL9,PRDX4,RHOB,RRM2,SGK1,TDGF1,TGFB1,TGFB2,TMSB10/TMSB4X,VAMP3	108 (24)
PTH		other		-1.141		5.90E-06	ADAMTS1,CCND1,CTGF,CXCR4,DUSP1,EFNB2,IGFBP3,LRBA,MMP2,RGS2,TGFB1	94 (20)
NR3C2		ligand-dependent nuclear receptor		-1.134		9.68E-06	ADAMTS1,CTGF,EDN1,EGR1,HLA-DQB1,NOX4,RGS2,SGK1,TGFB1	82 (17)
Insulin		group		-1.114		4.17E-03	ACTC1,CCND1,DUSP1,EDN1,EGR1,IGFBP3,IRS1,IRS2,MMP2,NR4A3,TGFB1	90 (17)
Ins1		other		-1.112		2.52E-02	CCND1,EDN1,EGR1,GATA3,IGFBP3,IRS1,IRS2,MMP2,RRM2
MAPK7		kinase		-1.109		1.11E-05	CCND1,DLC1,EDN1,MEF2C,NQO1	56 (7)
TCF7L2		transcription regulator		-1.103		1.62E-05	CCND1,CTGF,ERBB3,IRS1,IRS2,SLC27A2,SNAI2	104 (24)
MYOD1		transcription regulator		-1.100		3.20E-03	ACTC1,ARID3A,BCL6,DUSP1,MEF2C,MMP2,SH3GLB1,TGFB1	63 (10)
hemin		chemical - endogenous mammalian		-1.091		6.96E-03	AKR1C1/AKR1C2,CCND1,CRYZ,NQO1
PTK2		kinase		-1.086		3.90E-04	CCND1,IRS1,KRT8,MMP2,PALLD	96 (24)
JUN		transcription regulator		-1.081		3.44E-07	CCND1,CDH1,CTGF,DUSP1,EDN1,EIF4A1,IGFBP3,IL7R,IRS2,MMP10,MMP2,NQO1,PARVA,PEA15,PKIB,RHOB,SGK1,SNAI2,TGFB1,TWIST1	105 (22)
THBS1		other		-1.069		3.07E-05	CTGF,EGR1,MMP2,TGFB1,TGFB2	89 (19)
ETV5		transcription regulator		-1.067		1.84E-05	CCND1,CDH1,CLDN7,MMP2,SNAI2,TWIST1	36 (5)
PSEN1		peptidase		-1.017		1.84E-03	CAP1,CCND1,DUSP1,DYNLL2,EGR1,ERMP1,FAM32A,GADD45B,PEA15,TGFB1,TIPARP,TUBB6,VAMP3	88 (19)
Lh		complex		-1.016		1.17E-06	ADAMTS1,ARPC1A,CAP2,CXCR4,DAB2,DUSP1,MBD2,MMP2,RAB1A,RAB5C,RHOB,SGK1,TGFB2,TPM1,TPM2	75 (7)
BMP6		growth factor		-1.012		1.21E-03	ADAMTS1,ADAMTS5,CTGF,ID1,ID3,TAGLN	48 (9)
NEUROG3		transcription regulator		-1.000	bias	1.55E-02	EFNB2,ERBB3,RHOB,SNAI2
MAP3K1		kinase		-1.000	bias	5.75E-03	CCND1,DUSP1,EGR1,TGFB1	88 (22)
bicuculline		chemical - endogenous non-mammalian		-1.000	bias	1.29E-03	DUSP1,EGR1,GADD45B,TIPARP
lipoarabinomannan		chemical - endogenous non-mammalian		-1.000	bias	2.22E-04	CXCR4,ERBB3,IER3,TLR4
BMP4		growth factor		-0.997		4.36E-04	CCND1,CDH1,GREM1,ID1,ID3,SNAI2,TAGLN,TDGF1	90 (19)
NR4A3	-1.630	ligand-dependent nuclear receptor		-0.991		5.02E-03	AASS,CCND1,MEF2C,NQO1	34 (5)
CSF3		cytokine		-0.973		6.27E-03	CXCR4,EDN1,EGR1,GADD45B,MMP2,TGFB1,TLR4	91 (17)
MAPK8		kinase		-0.970		9.17E-04	CCND1,CDH1,DUSP1,EGR1,MMP2,NEFL,NOX4,NPPB	78 (17)
THY1		other		-0.954		6.36E-05	CDH1,MMP10,MMP2,TGFB1	99 (20)
CXCL12		cytokine		-0.944		3.13E-02	CCND1,CDH1,CXCR4,EGR1,ID1,MMP2
PAX7		transcription regulator		-0.924	bias	2.72E-03	CXCR4,ID3,NQO1,RASA3,SYNE2
NPPA		other		-0.914		5.59E-04	CCND1,DUSP1,EDN1,EGR1	90 (21)
MTA1		transcription regulator		-0.900		2.85E-04	CCND1,CDH1,HUNK,MMP2,TWIST1	78 (16)
CCND1	-1.880	transcription regulator		-0.896		8.65E-04	ASAP2,CCND1,CDH1,IER3,KIF20A,MMP2,MTMR1,RBMS3,RGS2,RRM2,UAP1	81 (14)
sphingosine-1-phosphate		chemical - endogenous mammalian		-0.881		5.64E-04	CCND1,CDH1,CTGF,EGR1,TAGLN,TGFB1	89 (24)
NRG1	-1.520	growth factor		-0.861		9.26E-07	CCND1,CKS2,CTGF,CXCL6,CXCR4,DUSP1,EDN1,EGR1,ERBB3,ID1,IER3,NR4A3,PTRF,TNFAIP1	105 (20)
INHA		growth factor		-0.842		2.56E-03	ADAMTS1,CTGF,KRT8,MMP2,MYL9,SGK1	43 (5)
IL15		cytokine		-0.839		8.12E-03	CDH1,CKS2,CTGF,CXCR4,EDN1,GABARAPL2,GATA3,GLDC,IL7R,LCK,PRDX4	99 (19)
POU5F1		transcription regulator		-0.819		4.94E-05	CCND1,CDH1,CLDN7,DUSP1,ID3,IRS1,MEF2C,SH3GLB1,TDGF1,TGFB1,TGFB2,ZFHX3	50 (9)
dinoprost		chemical - endogenous mammalian		-0.816		4.56E-04	AKR1C1/AKR1C2,CCND1,EDN1,ID1,ID3,TGFB1	112 (24)
EPHB4		kinase		-0.816		4.54E-05	CXCR4,GATA3,INA,NEFL,TGFB1,TGFB2
GATA6		transcription regulator		-0.798		2.44E-04	ACTC1,DAB2,EDN1,MEF2C,TAGLN,TGFB1,TGFB2	56 (9)
SPARC		other		-0.798		1.27E-02	CDH1,MID2,MMP2,SNAI2,TGFB1
CEBPB		transcription regulator		-0.786		5.10E-04	CCND1,DAB2,EFNB2,GLIPR2,ID1,IER3,IGFBP3,IRS1,IRS2,MMP10,PEA15,PTGER4,SGK1,TGFB1	95 (20)
SATB1		transcription regulator		-0.785		1.62E-03	CCND1,CDH1,GADD45B,GATA3,ID3,IL7R,SGK1,SLC27A2	44 (7)
TNFSF11		cytokine		-0.781	bias	5.56E-03	CCND1,DAB2,DUSP1,GADD45B,IER3,PTGER4,RHOB,TGFB1,TLR4	99 (19)
CSF2		cytokine		-0.777	bias	9.54E-05	CCND1,COL8A1,CXCR4,EDN1,EGR1,FLT1,HLA-DQB1,ID3,IER3,MMP2,PIM2,PPIF,PTGER4,RRM2,SGK1,TGFB1,TLR4	97 (18)
NFKBIA		transcription regulator		-0.775		5.41E-06	ADAMTS5,CCND1,CDH1,CXCL6,CXCR4,FSCN1,GADD45B,GPR176,IER3,IL7R,KRT8,NRK,PEA15,PICALM,RASA3,SGK1,TGFB2,TLR4,TWIST1	111 (19)
KLF4		transcription regulator		-0.766		5.70E-06	CCND1,CDH1,CLDN7,COL8A1,DUSP1,FLT1,ID3,IRS1,MEF2C,TAGLN,TDGF1,TGFB1,TGFB2	75 (18)
RB1		transcription regulator		-0.764		1.82E-04	CCND1,CDH1,CTGF,EGR1,FLT1,HUNK,ID1,LCK,MEF2C,RRM2,TGFB1,TGFB2	104 (26)
NOTCH3		transcription regulator		-0.762	bias	1.92E-03	CDH1,ID1,SNAI2,TAGLN
carbon monoxide		chemical - endogenous mammalian		-0.762		7.85E-03	EGR1,NQO1,TGFB1,TLR4	92 (16)
ESR1		ligand-dependent nuclear receptor		-0.753		6.06E-06	CCND1,CDH1,COL8A1,EDN1,EGR1,GATA3,GREM1,ID1,IER3,IGFBP3,IRS1,IRS2,NQO1,PKIB,SGK1,SNAI2,TPM1,UQCR10	97 (23)
testosterone		chemical - endogenous mammalian		-0.751		4.37E-03	CCND1,CDH1,EGR1,EIF2S1,ID1,ID3,IRS2,OCLN,PKIB,TGFB2,TLR4	109 (22)
NOTCH1		transcription regulator		-0.748		4.10E-11	ADAM19,AKR1C1/AKR1C2,BCL6,CCND1,CDH1,CTGF,EFNB2,ERBB3,FLT1,GATA3,ID1,IGFBP3,IL7R,MMP2,NRG1,TAGLN,TGFB1,TGFB2	110 (25)
Notch		group		-0.744		3.29E-06	CDH1,DUSP1,GADD45B,GATA3,ID1,ID3,MMP2,TAGLN	95 (21)
Pdgf (complex)		complex		-0.744		4.97E-06	CCND1,EDN1,EGR1,EIF2S1,IRS2,MMP2,NOX4,TGFB1,TWIST1	87 (17)
IGFBP2		other		-0.728	bias	3.52E-04	DDAH1,ENPP5,IGFBP3,MMP2,RBMS3
FOXO3		transcription regulator		-0.712		6.16E-05	CCND1,CDH1,CTGF,EGR1,GABARAPL1,GADD45B,IER3,IRS2,SGK1,TGFB2	91 (18)
ERBB2		kinase		-0.711		5.29E-09	ADAM19,ADAMTS5,CCND1,CDH1,CKS2,CLDN7,CTGF,EDN1,EGR1,ERBB3,FLT1,FSCN1,GALNT3,GBE1,ID1,IGFBP3,MYL9,NOX4,NRG1,PTRF,RASA3,RHOB,RRM2,SNAI2,TAGLN,TPM1,UQCR10,USP14,WSB2	100 (23)
MIF		cytokine		-0.691		2.25E-03	CCND1,DUSP1,MMP2,TGFB1,TLR4	80 (16)
glutamine		chemical - endogenous mammalian		-0.651		6.05E-04	ACTC1,AKR1C1/AKR1C2,CCND1,DUSP1,FABP5,HSBP1	57 (11)
cholecalciferol		chemical - endogenous mammalian		-0.651		4.76E-03	CDH1,EDN1,IGFBP3,NDUFAF4,TGFB1	88 (16)
SMARCA4		transcription regulator		-0.648	bias	2.66E-04	CCND1,CDH1,CTGF,CXCR4,ID3,IL7R,KCNJ2,MEF2C,MMP2,RRM2,TAGLN,TGFB2,TPM1	86 (16)
RUNX1		transcription regulator		-0.640		1.89E-03	GATA3,IGFBP3,IL7R,MYL9,NR4A3,PIM2
TNFRSF1A		transmembrane receptor		-0.640		4.41E-03	CTGF,FLT1,GATA3,MMP2,NQO1,TGFB1	86 (18)
NOS2		enzyme		-0.633		1.28E-02	ACTC1,EDN1,IRS1,IRS2,LCK,TGFB1,TLR4
F2R		g-protein coupled receptor		-0.600	bias	9.76E-05	CCND1,CTGF,DUSP1,EGR1,FLT1,TAGLN	96 (20)
CD40LG		cytokine		-0.588	bias	4.74E-06	ANXA6,BCL6,CSTF2,CTGF,CXCR4,DUSP1,EGR1,EIF2S1,FLT1,FSCN1,HLA-DQB1,ID3,IL7R,MMP10,RGS2,TGFB1,TGFB2,UCHL3	82 (16)
SHH		peptidase		-0.587		1.69E-03	ADAMTS1,CCND1,FOXD1,ID1,MEF2C,OCLN,SNAI2,TGFB2	51 (7)
ERG		transcription regulator		-0.577	bias	4.47E-02	CDH1,CXCR4,DOCK10,FLT1,NRG1,PARVA
IGF1		growth factor		-0.496		6.28E-06	AKR1C1/AKR1C2,CCND1,CDH1,CTGF,CXCL6,EDN1,EFNB2,EGR1,IER3,IGFBP3,IRS1,IRS2,MMP2,NOX4,SNAI2,TGFB1,TLR4,TWIST1	104 (20)
E2F1		transcription regulator		-0.476		6.60E-04	ACTR1A,CCND1,DUSP1,EGR1,EYA2,FHDC1,FLT1,ID3,IRS1,IRS2,LCK,RAB1A,RRM2,SERTAD2,TGFB1	99 (21)
WNT1		cytokine		-0.468		2.15E-02	CALB2,CCND1,CDH1,EGR1,TWIST1
PDLIM2		other		-0.447		7.71E-03	CDH1,FHDC1,IGFBP3,MYL9,TAGLN
Focal adhesion kinase		group		-0.447		4.36E-05	EFNB2,KRT8,MMP2,PALLD,TAGLN
HDAC2		transcription regulator		-0.447		3.54E-03	BCL6,CDH1,EGR1,GABARAPL1,RHOB,TAGLN	25 (3)
nitric oxide		chemical - endogenous mammalian		-0.444		1.43E-06	CCND1,CTGF,DUSP1,EDN1,EGR1,FLT1,IER3,IL7R,MMP2,NQO1,SGK1,ZFHX3	88 (20)
thyroid hormone		chemical - endogenous mammalian		-0.415		3.20E-03	ATP5L,CCND1,DDAH1,EGR1,ID1,IGFBP3,NNAT,UQCR10	87 (14)
melatonin		chemical - endogenous mammalian		-0.412		3.71E-03	CXCL6,EDN1,IRS1,IRS2,NQO1,TLR4	99 (19)
palmitic acid		chemical - endogenous mammalian		-0.391		4.57E-02	CTGF,IRS1,IRS2,NR4A3,TLR4
ID1	-1.820	transcription regulator		-0.374		3.17E-04	CCND1,CTGF,EGR1,GATA3,MMP2	95 (21)
CDKN2A		transcription regulator		-0.333		2.79E-03	CCND1,CTGF,CXCL6,DUSP1,EGR1,HUNK,MMP2,RRM2,TLR4,TPM1	94 (20)
HMGA1		transcription regulator		-0.309		3.99E-06	CCND1,DAB2,EGR1,ID3,IER3,IGFBP3,PIM2,RHOB,SLC27A2,TAGLN,TWIST1	70 (12)
ESR2		ligand-dependent nuclear receptor		-0.307		2.63E-05	CCND1,CDH1,CRYZ,DDAH1,EDN1,EGR1,KRT8,MMP2,OCLN,PKIB,SNAI2,TWIST1	102 (20)
IRF8		transcription regulator		-0.304		2.08E-02	BCL6,DAB2,EGR1,ID3,ZFHX3
GnRH analog		biologic drug		-0.302		5.46E-03	AFF2,CTGF,DUSP1,EIF2B2,FLT1,GSTO1,MFAP5,RAB5C,SNRPD3,TPM1,WSB2	47 (5)
LEP		growth factor		-0.296		1.90E-02	AKR1C1/AKR1C2,CCND1,CDH1,EDN1,EGR1,FLT1,IGFBP3,IRS1,IRS2,MMP2,TGFB1
CREM		transcription regulator		-0.277		3.26E-06	ACTC1,CCND1,COL8A1,DUSP1,EGR1,GADD45B,INA,IRS2,MIDN,RHOB,TIPARP	97 (21)
linoleic acid		chemical - endogenous mammalian		-0.249		1.21E-03	DUSP1,EDN1,NPPB,SNAI2,TWIST1	104 (21)
peptidoglycan		chemical - endogenous non-mammalian		-0.240	bias	9.99E-03	CXCL6,DUSP1,EGR1,TLR4,TMSB10/TMSB4X	105 (22)
oleic acid		chemical - endogenous mammalian		-0.218		3.68E-02	DUSP1,EDN1,GADD45B,IGFBP3
APP		other		-0.211		1.29E-04	CAP1,CCND1,CDH1,CTGF,CXCR4,DDAH1,DYNLL2,EDN1,EGR1,ERMP1,INA,IRS2,MMP10,MMP2,NEFL,PEA15,TAGLN,TGFB1,TLR4,TPM1,TUBB6,VAMP3,ZFHX3	109 (17)
IL10		cytokine		-0.168		4.39E-02	CXCL6,CXCR4,DUSP1,IL7R,MMP2,NR4A3,TGFB1,TLR4,TNIP3
ITGB2		transmembrane receptor		-0.152		2.74E-03	GADD45B,GATA3,TGFB1,TNIP3	52 (8)
LTBP4		growth factor		-0.132		2.06E-06	GREM1,ID1,TGFB1,TGFB2	97 (11)
C5		cytokine		-0.128		5.13E-04	BCL6,CCND1,EFNB2,EGR1,FLT1,ST6GAL1,TGFB1	96 (21)
OSM		cytokine		-0.091		2.33E-04	ADAMTS1,ADAMTS5,AKR1C1/AKR1C2,CALB2,CCND1,CDH1,COL8A1,ERBB3,FOXN3,ID1,IRS1,MLLT11,MMP10,MMP2,NUAK1,SYNE1,TPM1,UAP1	126 (24)
TCR		complex		-0.062		4.34E-03	CXCR4,EGR1,GADD45B,GATA3,ID3,IL7R,LCK,SNRPD3,TGFB1,TLR4	89 (18)
PRKCB		kinase		-0.038		8.11E-04	CCND1,EGR1,IRS2,MMP2,TGFB1	87 (18)
RETNLB		other		0.000	bias	3.64E-03	CTGF,IRS1,IRS2,MMP2,TGFB1	83 (14)
HOXA10		transcription regulator		0.000		1.08E-02	FLT1,HLA-DQB1,ID1,IGFBP3,MEIS2,PTGER4,ST6GAL1
TP73		transcription regulator		-0.000	bias	4.15E-05	ADAM19,CDH1,EGR1,IER3,IGFBP3,MIR22HG,MMP2,SNAI2,SYNE2,TGFB1,TWIST1,UBL3	82 (14)
PTPN1		phosphatase		0.000		3.22E-03	DUSP1,IRS1,IRS2,NOX4	89 (19)
AR		ligand-dependent nuclear receptor		0.028		2.26E-04	CCND1,CDH1,EDN1,EGR1,ERBB3,FABP5,IGFBP3,KCNJ2,OCLN,RHOB,SGK1,SNAI2,STEAP2,TGFB1	94 (18)
TGFBR2		kinase		0.064		1.19E-06	ADAMTS5,CCND1,CDH1,CTGF,CXCL6,GADD45B,KRT8,MMP10,MMP2,RBMS3,TAGLN,TGFB1,TGFB2	71 (16)
CDH1	7.860	other		0.072		2.44E-04	CCND1,CDH1,ERBB3,IGFBP3,OCLN,SNAI2	93 (21)
ITGB3		transmembrane receptor		0.106		8.33E-03	MMP2,NPPB,SNAI2,TGFB1	82 (16)
cyclosporin A		biologic drug		0.116		3.73E-04	CCND1,CDH1,CSTF2,CTGF,CXCR4,EDN1,EGR1,FLT1,ID3,IER3,MMP2,SMPDL3B,TAGLN,TGFB1,TMSB10/TMSB4X	92 (17)
PRL		cytokine		0.119		5.52E-04	BCL6,CCND1,CDH1,EGR1,ERBB3,ID1,ID3,IGFBP3,OCLN,TGFB1	115 (22)
SMARCA2		transcription regulator		0.218		4.74E-04	CDH1,MEF2C,MMP10,RRM2,TAGLN	29 (7)
RUNX2		transcription regulator		0.218		1.99E-03	CDH1,GADD45B,NEXN,SNAI2,TAGLN,TPM1	46 (8)
FSH		complex		0.261		1.21E-06	ADAMTS1,ARPC1A,CAP2,CTGF,CXCR4,DAB2,DUSP1,ENC1,ID1,IGFBP3,MBD2,MMP2,RAB1A,RAB5C,RHOB,SGK1,TGFB2,TPM1,TPM2	106 (21)
AGTR1		g-protein coupled receptor		0.277		1.58E-03	CCND1,DUSP1,EDN1,TGFB1	98 (20)
NOV		growth factor		0.277		1.85E-04	CTGF,GREM1,MMP2,PDGFC	58 (7)
HRAS		enzyme		0.277		3.20E-08	ANXA6,CCND1,CDH1,CTGF,DUSP1,EGR1,ENPP1,FOXD1,H2AFY2,MMP2,MYL12A,MYL9,NEXN,NPPB,NQO1,PDGFC,RASA3,RHOB,RRM2,TAGLN,TGFB1,TGFB2,TMSB10/TMSB4X,TWIST1,UBASH3B,WSB2	88 (18)
leuprolide		biologic drug		0.312		6.86E-06	EGR1,MMP2,NR4A3,PEA15,TGFB1	36 (5)
ERBB4		kinase		0.333		1.96E-06	ADAM19,CCND1,CDH1,DUSP1,EFNB2,EGR1,PCDHA11,PIM2,RASA3	90 (19)
INS		other		0.349		1.36E-04	CCND1,CTGF,EGR1,ERBB3,IGFBP3,IRS1,IRS2,TGFB1	107 (20)
PTEN		phosphatase		0.350		4.07E-03	CCND1,CKS2,CXCR4,DUSP1,EDN1,EFNB2,ERBB3,FLT1,IGFBP3,IRS2,MMP2,TGFB1,TNFAIP1	107 (21)
15-deoxy-delta-12,14 -PGJ 2		chemical - endogenous non-mammalian		0.352		3.21E-02	CCND1,CTGF,EGR1,FLT1,NOX4,NQO1
AVP		other		0.391	bias	2.51E-03	CCND1,EGR1,RRM2,TGFB1	85 (20)
CAV1		transmembrane receptor		0.416		6.67E-07	CCND1,CLDN7,EGR1,GPR64,HSD17B12,ID1,KRT8,NQO1,OCLN,PTRF,ST6GAL1	89 (19)
NKX2-3		transcription regulator		0.440		2.21E-02	CENPW,EDN1,IL7R,LYPD1,NETO2,TIPARP,YPEL2
PDX1		transcription regulator		0.469		3.71E-06	CCND1,CXCR4,EGR1,ID1,ID3,IER3,IGFBP3,IRS2,KRT8,MPHOSPH10,NQO1,TIPRL	74 (17)
HDAC1		transcription regulator		0.522		8.03E-05	BCL6,CCND1,CDH1,EGR1,FLT1,GABARAPL1,ID1,MEF2C,RHOB,RRM2,TAGLN	86 (18)
EZH2		transcription regulator		0.602		2.18E-04	ANXA6,CCND1,CDH1,CSTF2,EGR1,GATA3,IGFBP3,MAL2,MYL6,PIM2,TGFB1	75 (11)
cyclic AMP		chemical - endogenous mammalian		0.647		2.08E-02	CCND1,CDX4,CTGF,EGR1,FLT1,GATA3,IGFBP3,MMP10
butyric acid		chemical - endogenous mammalian		0.648		1.00E-02	ALPK2,CAP1,CCND1,CDH1,CXCR4,DUSP1,GATA3,IGFBP3,IRS1,NDUFAF4,SGK1,TGFB1
IL2		cytokine		0.656		1.18E-04	BCL6,CCND1,CDH1,CXCR4,EDN1,GADD45B,GATA3,IER3,IL7R,LCK,MMP2,NETO2,PDGFC,PEA15,PIM2,RGS2,RHOB,TGFB1	86 (17)
WNT5A		cytokine		0.659		9.68E-06	CCND1,CDH1,CXCL6,CXCR4,DAB2,FLT1,ID3,MMP10,TLR4	97 (18)
BDKRB1		g-protein coupled receptor		0.762		4.50E-07	CTGF,CXCL6,EDN1,TGFB1	91 (18)
MGEA5		enzyme		0.775		3.17E-07	ADAM19,CCND1,CDH1,CLDN7,CXCL6,DAB2,EFNB2,ERBB3,FSCN1,ICK,PRDX4,RASA3,RHOB,TGFB1,VSIG1
NR3C1		ligand-dependent nuclear receptor		0.799		1.83E-06	AMIGO2,CCND1,DUSP1,DYNLL2,EDN1,EGR1,ENC1,GADD45B,GATA3,HSD17B12,IER3,IL7R,MBD2,OCLN,PEA15,RBMS3,RGS2,RHOB,SERTAD2,SGK1,SH3GLB1,SNAI2,TGFB1,TIPARP,TNFAIP1	107 (19)
IRF4		transcription regulator		0.816		4.22E-03	BCL6,CXCR4,ERBB3,FLT1,GATA3,RHOB	44 (6)
DICER1		enzyme		0.849		2.03E-02	ARID3A,CCND1,CDH1,CXCR4,EGR1,ID3
MYCN		transcription regulator		0.862		5.27E-03	CCND1,COL8A1,CTGF,EIF4A1,MMP2,MYL12A,SPANXC (includes others),TAGLN,TPM1
Gsk3		group		0.885		1.03E-03	CCND1,CDH1,FSCN1,IRS1,TWIST1	91 (21)
IL12 (complex)		complex		0.894		5.30E-03	CDH1,CXCL6,GADD45B,GATA3,IL7R,MMP2,TGFB1,TLR4	82 (16)
BDNF		growth factor		0.927		2.75E-03	CALB2,CCND1,CXCR4,DUSP1,EGR1,FSCN1,HSD17B12,LYPD1,TIPARP	107 (22)
PPARG		ligand-dependent nuclear receptor		0.977		1.09E-04	BCL6,CCND1,CDH1,CTGF,CXCL6,EDN1,FABP5,GABARAPL2,IGFBP3,IRS1,IRS2,MRTO4,NOX4,NPPB,OCLN,TLR4	82 (17)
SOX11		transcription regulator		1.000		1.55E-02	CXCR4,EGR1,ICK,LCK
MAX		transcription regulator		1.000		4.52E-03	ACTC1,BCL6,EDN1,GADD45B,ID1
FOXP3		transcription regulator		1.000		2.38E-02	IL7R,MMP2,PIM2,TGFB1
ID3	-1.710	transcription regulator		1.000		2.11E-03	CXCR4,ID3,IL7R,MMP2	47 (7)
LCN2		transporter		1.000		6.54E-03	CDH1,CXCL6,MMP2,TWIST1	55 (9)
SFTPA1		transporter		1.000		3.06E-03	AKR1C1/AKR1C2,CTGF,EGR1,TGFB1,TWIST1	85 (16)
CALCA		other		1.000		3.44E-02	CXCR4,EDN1,FLT1,LRBA
TP63		transcription regulator		1.014		2.23E-03	ADAMTS1,CCND1,CKS2,GREM1,ID1,IGFBP3,TAGLN,TGFB1,TPM1,TWIST1	68 (13)
PRKG1		kinase		1.067		5.59E-04	CCND1,CTGF,TAGLN,TGFB1	79 (23)
RTN4		other		1.067		5.10E-05	ACTR1A,INA,NEFL,NQO1,PEA15,RHOB
GSK3B		kinase		1.085		2.58E-02	CCND1,CXCL6,IRS2,SH3GLB1
CR1L		other		1.091	bias	8.21E-04	COL8A1,CTGF,PTGER4,TGFB1
AGER		transmembrane receptor		1.103		1.73E-03	CCND1,EGR1,MMP2,NEFL,TGFB1	80 (17)
AHR		ligand-dependent nuclear receptor		1.104		3.98E-03	ADAM19,ADAMTS5,CCND1,CDH1,HUNK,MMP2,NQO1,SNAI2,TGFB1,TGFB2,TIPARP	97 (23)
SOCS3		phosphatase		1.109		3.44E-03	CCND1,EGR1,IRS1,IRS2,TGFB1	97 (21)
WT1		transcription regulator		1.109		2.63E-03	CCND1,CDH1,CTGF,EGR1,MMP2,SNAI2,TGFB1	75 (11)
mir-21		microrna		1.195		5.31E-03	CDH1,DDAH1,MMP2,RHOB,TGFB1,TLR4,TPM1	85 (18)
WISP2		growth factor		1.230		5.01E-07	CDH1,CTGF,GATA3,KRT8,SNAI2,TGFB1,TWIST1	59 (7)
BCL6	-1.630	transcription regulator		1.236		3.36E-02	BCL6,CCND1,GATA3,IL7R,TGFB1
FGF1		growth factor		1.238		2.05E-05	CCND1,CDH1,CTGF,EDN1,EGR1,IRS1,NQO1,SNAI2,TGFB2	95 (21)
VHL		transcription regulator		1.253		5.51E-06	ARPC1A,CCND1,CDH1,CTGF,CXCR4,DAB2,GBE1,IER3,NOX4,TAGLN	100 (20)
IRS1	-2.220	enzyme		1.262		5.51E-06	ACTC1,CCND1,CDH1,EFNB2,EGR1,GATA3,IRS1,IRS2,MEF2C,SNAI2	90 (23)
APOE		transporter		1.276		1.47E-02	ADAMTS5,CCND1,CTGF,EDN1,EGR1,MMP2,NOX4,TGFB1
ERBB3	1.730	kinase		1.300		1.35E-05	ADAM19,CCND1,DUSP1,EGR1,ERBB3,PCDHA11,PIM2,USP14	91 (20)
miR-124-3p (and other miRNAs w/seed AAGGCAC)		mature microrna		1.316	bias	3.07E-02	CTGF,EGR1,ELF4,RBM47,SNAI2,TUBB6,VAMP3
SMAD7		transcription regulator		1.342		1.37E-03	CTGF,KRT8,MMP2,TAGLN,TGFB1,TGFB2,TPM2	95 (20)
PPIF	-1.510	enzyme		1.342		8.80E-03	AMIGO2,CXCL6,CXCR4,MEIS2,MMP2
INSIG1		other		1.342	bias	2.43E-03	CXCL6,CXCR4,FABP5,IRS2,STEAP2,TGFB1
garcinol		chemical - endogenous non-mammalian		1.342		6.72E-03	BCL6,ELF4,MEF2C,NR4A3,PIM2
EPO		cytokine		1.404		1.36E-02	BCL6,CXCR4,EDN1,EGR1,FABP5,GATA3,MMP2,TDGF1,TLR4
IgG		complex		1.408		1.72E-02	DUSP1,EDN1,FABP5,PEA15,PPIF,TGFB1
NME1		kinase		1.412		2.74E-03	CCND1,CTGF,MMP2,NETO2	89 (22)
PKD1		ion channel		1.414		2.19E-03	ADAM22,ENPP5,GREM1,JAKMIP2,KLHL28,PICALM,PTRF,SYNE1
miR-155-5p (miRNAs w/seed UAAUGCU)		mature microrna		1.480	bias	1.04E-03	AMIGO2,CBFB,CCND1,HSD17B12,PICALM,RAB5C,SYNE2,VAMP3
PPARA		ligand-dependent nuclear receptor		1.491		4.72E-02	CCND1,EDN1,FABP5,IGFBP3,KIF20A,KRT8,NPPB,OCLN,SLC27A2,TALDO1
FAS		transmembrane receptor		1.501		1.23E-03	COL8A1,CTGF,CXCL6,EGR1,FLT1,FSCN1,HLA-DQB1,IER3,MEF2C,MTMR1,PTGER4,TGFB1,TPM1	101 (23)
DCN		other		1.501		4.80E-06	CDH1,CTGF,DUSP1,HLA-DQB1,IRS1,MMP2,TGFB1	98 (20)
Alpha catenin		group		1.526	bias	1.95E-04	ADAMTS1,ADAMTS5,CXCL6,MMP2,SGK1,STEAP2,TDGF1,TWIST1	76 (12)
miR-291a-3p (and other miRNAs w/seed AAGUGCU)		mature microrna		1.536	bias	6.41E-03	CCND1,CDH1,MARCH4,MBNL2,TNFAIP1
miR-125b-5p (and other miRNAs w/seed CCCUGAG)		mature microrna		1.564	bias	8.07E-05	ADAMTS1,ARID3A,CBFB,ERBB3,ID1,ID3,IGFBP3
CD3		complex		1.630		3.41E-04	BCL6,CCND1,CKS2,CSTF2,CXCR4,GABARAPL2,GATA3,GLDC,HLA-DQB1,ID3,IL7R,LCK,MMP2,POLR2A,PRDX4,PTGER4,RRAGA,SMPDL3B,STEAP2,TGFB1	95 (19)
POU4F1		transcription regulator		1.664		3.54E-03	ACTC1,CALB2,GATA3,GPR64,INA,RBM24
SOX2		transcription regulator		1.667		5.86E-05	CCND1,CLDN7,CTGF,DPPA4,DUSP1,IRS1,MEF2C,TDGF1,TGFB1,TGFB2,TWIST1,ZFHX3	64 (9)
PRDM1		transcription regulator		1.673		3.52E-02	BCL6,CXCL6,CXCR4,GBE1,ID3,SMPDL3B
DKK1		growth factor		1.718		4.74E-04	CCND1,GATA3,SNAI2,TAGLN,TWIST1	75 (12)
IFNG		cytokine		1.765		1.15E-03	CALB2,CCND1,CDH1,CTGF,CXCL6,CXCR4,DUSP1,EDN1,EGR1,FABP5,FLT1,GATA3,GLIPR2,GPR64,HLA-DQB1,ID1,IER3,IL7R,IRS2,MMP2,NQO1,OCLN,PEA15,PIM2,RAP2B,RHOB,SNAI2,TGFB1,TGFB2,TLR4	92 (17)
HNF4A		transcription regulator		1.821		1.04E-02	AASS,ACTR1A,AKR1C1/AKR1C2,ARL17A/ARL17B,ARPC5,BCL6,CAP1,CCND1,CDH1,CKS2,CRYZ,DACH1,EGR1,ENC1,GBE1,GNG5,GSTO1,HUNK,KIF20A,KLHL28,KRT8,MAL2,MAP7,MRTO4,MYL6,NBEA,NEK7,NUAK1,OCLN,POLR2A,PRDM5,RBM18,RNF152,SGK1,SLC27A2,SNAI2,SNRPD3,TNFAIP1,UCHL3
CD28		transmembrane receptor		1.830		4.78E-03	CCND1,CXCR4,GATA3,HLA-DQB1,IL7R,MMP2,POLR2A,PRDX4,PTGER4,RRAGA,STEAP2	106 (18)
estrogen receptor		group		1.846		1.13E-08	CALB2,CCND1,CDH1,CTGF,CXCR4,EDN1,EGR1,ERBB3,GATA3,IRS1,KRT8,OCLN,PDGFC,RGS2,TGFB1,TGFB2,TLR4	100 (20)
Immunoglobulin		complex		1.914		1.02E-02	BCL6,CDH1,DUSP1,EGR1,GATA3,MEF2C,MMP2,RGS2
SPDEF		transcription regulator		1.941		2.25E-03	CDH1,CLDN7,CTGF,SNAI2,TGFB1	45 (7)
miR-145-5p (and other miRNAs w/seed UCCAGUU)		mature microrna		1.948	bias	5.02E-03	CBFB,FSCN1,IRS1,TAGLN	90 (7)
miR-21-5p (and other miRNAs w/seed AGCUUAU)		mature microrna		1.951	bias	7.40E-03	MMP2,TAGLN,TGFB2,TPM1	59 (12)
SERPINF1		other		1.964		6.13E-03	CCND1,CTGF,OCLN,TGFB1	83 (15)
ABCB4		transporter		1.977	bias	6.39E-04	CTGF,MMP2,TGFB1,TGFB2	53 (7)
GLIS2		transcription regulator		1.982	bias	8.09E-05	CCND1,CTGF,SNAI2,TGFB1	56 (12)
ISL1		transcription regulator		1.982		2.29E-02	ACTC1,CALB2,GPR64,RBM24
MAP3K4		kinase		1.982		4.50E-07	CDH1,MMP2,SNAI2,TWIST1	71 (15)
APC		enzyme	Activated	2.106		6.43E-06	CCND1,CDH1,EDN1,ID1,ID3,LCK,MMP10,SGK1,SNAI2	76 (14)
miR-30c-5p (and other miRNAs w/seed GUAAACA)		mature microrna	Activated	2.153	bias	1.42E-02	BCL6,CBFB,CTGF,IRS2,UAP1
let-7a-5p (and other miRNAs w/seed GAGGUAG)		mature microrna	Activated	2.170	bias	4.36E-02	CCND1,RHOB,TAGLN,TLR4,TPM2
ADIPOQ		other	Activated	2.190		2.14E-03	CCND1,CTGF,DUSP1,EGR1,NOX4,SLC27A2,TGFB1	90 (19)
KLF2		transcription regulator	Activated	2.219		9.33E-05	CTGF,CXCR4,EDN1,FLT1,ID1,ID3,NQO1,TGFB1,TGFB2	64 (10)
miR-1-3p (and other miRNAs w/seed GGAAUGU)		mature microrna	Activated	2.223	bias	1.54E-03	CAP1,KCNJ2,NETO2,PICALM,RBM47,SYNE1,TMSB10/TMSB4X,TPM1,TPM2
ACOX1		enzyme	Activated	2.236		4.36E-02	ADAMTS1,KRT8,RGS2,SGK1,SLC27A2
MEOX2		transcription regulator	Activated	2.236		1.60E-04	CXCL6,EDN1,ID1,ID3,MMP10
let-7		microrna	Activated	2.353	bias	7.65E-03	ARID3A,CBFB,CCND1,DLC1,RRM2,TLR4
COL18A1		other	Activated	2.380	bias	1.21E-03	CCND1,EDN1,EFNB2,ID1,ID3,MMP2	103 (22)
TAF4		transcription regulator	Activated	2.415		2.68E-05	BCL6,CCND1,CDH1,CTGF,GREM1,MMP2,PDGFC,TGFB1
ZNF217		transcription regulator	Activated	2.828	bias	3.85E-08	ATP10D,COL8A1,ERBB3,IGFBP3,LYPD1,NEFL,NRK,SH3RF2,ST6GAL1,TDGF1

## Sheet: 72h
Upstream Regulator	Fold Change	Molecule Type	Predicted Activation State	Activation z-score	p-value of overlap	Target molecules in dataset	Mechanistic Network
TGFB1		growth factor	Inhibited	-3.721	4.25E-06	ABCG2,ACTA1,ACTN1,ADAM12,AKR1C1/AKR1C2,APOE,ARID5B,ARPC2,ASNS,CAP1,CCND1,CCND2,CDC25A,CDH1,CORO1C,CTTN,DACH1,DAD1,ESRP1,FBN1,GBP2,GNAO1,GPRC5B,GRHL2,H6PD,HLA-DQB1,HNMT,IRS1,ITGA11,ITGA4,KITLG,MAPKAPK2,MCM2,MPV17L,MYL12A,MYL6,NCAN,PBX1,PLOD2,PPT1,PRDX4,RAB18,RBMS3,RHOU,RNF152,S100A10,SLC16A9,TGFB2,TGM2,TMOD3,TNC,TPM2,XYLT1,ZEB1	137 (16)
NFkB (complex)		complex	Inhibited	-3.222	1.49E-01	APOE,CCND1,CCND2,CDH1,CXCL5,CXCL6,DAD1,ERBB2,GBP2,PASK,PIM2,PLD1,RNF19B,TGM2
NFE2L2		transcription regulator	Inhibited	-3.010	1.11E-02	ABCG2,ACTG1,CXCL6,DAD1,DNAJC3,DSTN,EIF2S1,GBE1,ME1,MORF4L2,NARS,NQO1,SLC16A2,SLC7A8
IL1		group	Inhibited	-3.000	1.52E-02	ABCG2,ADAMTS1,AKR1C1/AKR1C2,APOE,CXCL5,KITLG,NRG1,PLD1,TDGF1,TGM2,TNC,UGCG
TNF		cytokine	Inhibited	-2.923	6.13E-03	ABCG2,ACTA1,APAF1,APOE,ARHGDIB,BCL10,CCND1,CCND2,CDH1,CTTN,CXCL5,CXCL6,ERBB2,FGFR1,GBP2,IRS1,ITGA4,JAK1,KITLG,LRP6,MYL6,NCAN,NQO1,PIM2,PLAA,RGS2,SCNN1A,SDC2,SERPINB9,SLC16A2,SLC7A8,SORBS1,ST6GAL1,TALDO1,TGFB2,TGM2,TM4SF1,TNC,TNFRSF10D,UBE2H,UGCG	141 (14)
EGFR		kinase	Inhibited	-2.867	4.19E-03	ACTA1,CCND1,CDH1,CXCL5,ERBB2,ERBB3,FBN1,PBX1,TGM2,TNC,YPEL5,ZEB1	118 (14)
F2		peptidase	Inhibited	-2.804	7.62E-02	CCND1,CCND2,CLIC1,CORO1C,EIF4A1,PGM2L1,PROS1,TGFB2
XBP1		transcription regulator	Inhibited	-2.785	2.63E-02	BLZF1,COPB1,DAD1,DNAJC3,FKBP14,SEC31A,SSR3,VAMP7
WNT3A		cytokine	Inhibited	-2.639	1.53E-04	ARHGAP18,CCND1,CCND2,ERBB3,IRS1,KITLG,LRP6,NEK6,NRG1,PLD1,RHOU,TGFB2,TNC	84 (8)
TLR4		transmembrane receptor	Inhibited	-2.621	1.55E-01	ACTA1,BCL10,CAST,CCND2,CDH1,CXCL6,GBP2,TOR1AIP2
IL4		cytokine	Inhibited	-2.613	1.04E-01	ANXA6,APOE,CCND2,CXCL6,EIF2S1,EIF4A1,GBE1,GBP2,ITGA4,JAK1,KITLG,PIM2,PKIB,PLD1,PROS1,S100A10,TGM2,TNC
Mek		group	Inhibited	-2.588	3.18E-06	ABCG2,APOE,CCND1,CCND2,CDH1,ERBB2,ERBB3,FGFR1,PMEL,ROCK2,SORL1,ST6GAL1,ZEB1	106 (13)
TGFB3		growth factor	Inhibited	-2.573	1.53E-03	ACTA1,ADAM12,CDH1,PALLD,PLOD2,TNC,TSPAN2
hydrogen peroxide		chemical - endogenous mammalian	Inhibited	-2.446	2.20E-02	ADAM9,AKR1C1/AKR1C2,APAF1,CCND1,CDH1,CXCL6,IRS1,KITLG,MCM2,PTP4A2,RBMX2,RNF19B,SCNN1A,TGM2
leukotriene D4		chemical - endogenous mammalian	Inhibited	-2.433	4.21E-04	ADAM12,ADAMTS1,ARID5B,CDH1,PLAA,RGS2
dihydrotestosterone		chemical - endogenous mammalian	Inhibited	-2.409	1.12E-02	ACTA1,ADAMTS1,APOE,CA3,CCND1,CCND2,CDH1,ERBB2,FGFR1,GLRX3,ME1,PROS1,SLC7A8,TALDO1,TGFB2,TGM2,ZEB1
CXCL12		cytokine	Inhibited	-2.396	9.66E-02	CCND1,CD9,CDH1,DAD1,ERBB2,TNFRSF10D
CD38		enzyme	Inhibited	-2.376	1.95E-03	ANXA6,ASNS,CCND2,EPS8,GBE1,GBP2,PKIB,PPP3CC,PRDX4
AGT		growth factor	Inhibited	-2.301	4.14E-03	ACTA1,ADAM12,ANXA3,CCND1,CCND2,CDC25A,KITLG,NRG1,PALLD,PDE3A,RGS2,SCNN1A,SSH2,TGFB2,UGCG,ZEB1	148 (18)
JUN		transcription regulator	Inhibited	-2.272	4.67E-03	APOE,ASNS,CA3,CCND1,CCND2,CDH1,CXCL5,EIF4A1,NQO1,PKIB,S100A10,SERPINB9,TNC,XYLT1,ZEB1	149 (16)
HGF		growth factor	Inhibited	-2.237	2.96E-03	ABCG2,ADAMTS1,APAF1,ASNS,CCND1,CDC25A,CDH1,COPB1,DIAPH2,KITLG,MAPKAPK2,MCM2,NRG1,PIM2,RGS2,TGFB2,TRIB2,ZEB1	102 (12)
HDAC1		transcription regulator	Inhibited	-2.236	2.70E-02	CCND1,CCND2,CDC25A,CDH1,COL9A1,DHFR,GABARAPL1,NASP
TWIST1		transcription regulator	Inhibited	-2.219	1.19E-01	ADAMTS1,CDH1,MFGE8,PTPRZ1,ZEB1
PGR		ligand-dependent nuclear receptor	Inhibited	-2.199	5.47E-03	ADAMTS1,CCND1,CTBS,ERBB2,SMPDL3B,TNC,UGCG,ZEB1	80 (7)
EGR1		transcription regulator	Inhibited	-2.177	7.81E-02	CCND1,CCND2,CDH1,CXCL6,ME1,PDGFC
RELA		transcription regulator	Inhibited	-2.176	2.16E-02	ABCG2,ACTN4,APOE,ARHGDIB,BCL10,CCND1,CXCL5,CXCL6,ERBB2,PLD1,TGM2,UBE2H
TGM2	-1.620	enzyme	Inhibited	-2.121	4.85E-02	ACTA1,CCDC169,CCND1,LOC645166,OTUD6B,SDCBP,SLFN5,ZEB1
INHBA		growth factor	Inhibited	-2.103	3.89E-03	ACTN1,CCND2,CDC25A,CDH1,CPNE8,DACH1,NRG1,PGM2L1,PSMD9
DNMT3B		enzyme	Inhibited	-2.000	1.95E-02	CDH1,HLA-DQB1,MYL6,SERPINB9,SLC16A2
TLR9		transmembrane receptor		-1.982	3.41E-01	CAST,CPM,GLRX3,TNC
nitric oxide		chemical - endogenous mammalian		-1.964	1.51E-01	APAF1,CCND1,NQO1,PRKG1,ZFHX3
SHH		peptidase		-1.961	2.84E-03	ABCG2,ADAMTS1,CCND1,CCND2,CDC25A,DHFR,GBX2,MCM2,TGFB2	102 (11)
GLI1		transcription regulator		-1.947	6.21E-03	ABCG2,CCND1,CCND2,CDH1,GPC3,IRS1,LOC151760,PGM2L1,TNC	78 (6)
MAP2K1/2		group		-1.944	2.08E-02	CCND1,CCND2,CDH1,JAK1
SMAD3		transcription regulator		-1.934	8.03E-02	CCND1,CCND2,CDH1,TDGF1,TGFB2,TNC,TPM2
ADCYAP1		other		-1.897	9.64E-03	ACTN1,BCAM,GPC3,MCM2,NQO1,S100A10,SMPDL3B,TENM2,TGFB2,TMSB10/TMSB4X
OSM		cytokine		-1.892	1.79E-04	ADAMTS1,AKR1C1/AKR1C2,ANXA3,ARHGEF12,ASNS,BCL10,CCND1,CCND2,CDH1,CPM,CTSV,CXCL5,DNAJC3,ERBB3,GBP2,IRS1,NEDD4,PPP3CC,PTPRZ1,SLC7A8,TM4SF1,TNC	98 (10)
IL5		cytokine		-1.890	1.84E-01	ANXA6,ASNS,CCND2,EPS8,GBP2,PKIB,PRDX4
EGF		growth factor		-1.862	1.00E-02	ABCG2,ACTN1,CCND1,CCND2,CDH1,CLDN7,CXCL14,CXCL5,DAD1,ERBB2,IRS1,NCAN,PDE3A,S100A10,TGM2,TNC
SP1		transcription regulator		-1.841	6.02E-02	APOE,ASNS,CCND1,CCND2,CHRNA5,CXCL5,DHFR,FGFR1,PDGFC,PLAA,PRKG1,TGFB2,TNC,UGCG
EDN1		cytokine		-1.837	6.48E-04	ACTA1,ADAM12,ANXA6,CCND1,CDC25A,CDH1,MYL6,NRG1,TGM2,TNC,TPM2	148 (18)
CTNNB1		transcription regulator		-1.784	1.53E-03	ACTN4,CA3,CCND1,CCND2,CDH1,ERBB3,FAM126A,FZD7,GNAO1,IRS1,ME1,MFGE8,NRG1,PCCA,RAB18,TCF7L2,TDGF1,TGM2,TNC,UGCG,ZEB1	131 (13)
PDGF BB		complex		-1.763	5.04E-01	CCND1,FGFR1,GBP2,RGS2,TGM2,TNC
CDKN2A		transcription regulator		-1.762	7.50E-03	APAF1,CCND1,CDC25A,CXCL14,CXCL6,DHFR,EPS8,FANCA,FANCL,FGFR1,ZMAT3	100 (9)
FN1		enzyme		-1.727	2.86E-03	ACTN4,APOE,CCND1,CDH1,CXCL5,IRS1,ITGA4,SDCBP,TGM2,UBE2H	141 (19)
RAF1		kinase		-1.673	3.38E-02	AP2B1,CCND1,CDC25A,ERBB2,PLD1,SCNN1A,TGM2,YPEL5
ERG		transcription regulator		-1.633	2.24E-02	ACTN1,ARHGEF6,CDH1,DIAPH2,DSTN,NRG1,RHOBTB1,ROCK2
FGF2		growth factor		-1.624	3.17E-03	CCND1,CCND2,CDC25A,CDH1,DAD1,FBN1,FGFR1,IRS1,LECT1,LRP6,PDGFC,S100A10,TGFB2,ZEB1	135 (15)
ERK		group		-1.574	6.20E-03	ACTN1,ARPC2,CCND1,CDH1,CTTN,CXCL6,IRS1,PDGFC,TGM2,UGCG	132 (14)
PI3K (complex)		complex		-1.566	2.65E-02	ADAM12,CCND1,CCND2,CDH1,FRY,NQO1,PMEL,RGS2,TGM2,UGCG
tretinoin		chemical - endogenous mammalian		-1.548	3.24E-02	ANXA6,APOE,ARHGAP29,ASNS,BLZF1,CCDC169,CCND1,CCND2,CDH1,DAD1,EIF4A1,FGFR1,GBX2,GNAO1,IRS1,ITGA4,JAK1,KITLG,LOC645166,MAPKAPK2,OTUD6B,PALLD,PTPRZ1,S100A10,SDCBP,SEMA5B,SERPINB9,SLFN5,SNRPD3,TGFB2,TGM2,TMSB10/TMSB4X,TNC,TSPAN33
PTK2		kinase		-1.447	1.44E-03	ACTA1,CCND1,IRS1,PALLD,TNC	37 (6)
MTPN		transcription regulator		-1.446	1.54E-02	CCND1,CCND2,H6PD,S100A10,TGFB2
NKX2-3		transcription regulator		-1.414	3.38E-02	ARHGDIB,ASNS,GBP2,MAMDC2,MCTP1,PLD1,TNFRSF10D,ZMAT3
KRAS		enzyme		-1.411	1.59E-02	CCND1,CDH1,DHFR,FBN1,GPC3,NQO1,PALLD,PLD1,PRDX4,STOM,TNC,ZFAND2A
EP300		transcription regulator		-1.406	1.51E-02	ACTA1,CCND1,CDC25A,DHFR,ERBB2,H6PD,PLAA,TGFB2,TNC
beta-estradiol		chemical - endogenous mammalian		-1.301	1.51E-03	ABCG2,ACTA1,ANXA3,APAF1,APOE,BCL10,CAP2,CAST,CCND1,CCND2,CDC25A,CDH1,CLDN7,CRYZ,CTTN,DNAJC3,EIF2S1,ELF1,ERBB2,ERBB3,FBN1,FEZ2,GBP2,GRHL2,H6PD,IRS1,JAK1,KCNN2,KITLG,MCM2,NARS,OSBPL3,PBX1,PKIB,PLAA,PTP4A2,RGS2,SCNN1A,SDC2,SLC7A8,SSR3,TGFB2,TM4SF1,TRIB2,ZEB1	147 (17)
Collagen type I		complex		-1.280	1.03E-03	APOE,CCND1,CDH1,PLOD2,S100A10,TNC	111 (16)
Vegf		group		-1.252	2.66E-03	ADAMTS1,APAF1,ASNS,CDC25A,CDH1,DIAPH2,ERBB3,KITLG,MAPKAPK2,MCM2,NRG1,PIM2,RGS2,TNC,TRIB2,ZEB1	123 (12)
ERBB2	2.020	kinase		-1.213	8.06E-04	ABCG2,ACTA1,ADAM12,CCND1,CCND2,CD9,CDC25A,CDH1,CLDN7,ERBB2,ERBB3,FEZ2,GALNT3,GBE1,H6PD,NRG1,PBX1,RAB18,SERPINI1,SORBS1,SPINT1,TNC,ZEB1	115 (13)
FOXM1		transcription regulator		-1.195	2.04E-02	CCND1,CDC25A,CDH1,NEDD4,ZEB1
BCR (complex)		complex		-1.188	1.38E-02	CCND2,CDC25A,GBP2,ITGA4,JAK1,S100A10
ILK		kinase		-1.181	1.71E-04	CCND1,CDH1,DHFR,ERBB2,ZEB1	106 (13)
Growth hormone		group		-1.171	2.61E-02	ARID5B,CCND1,CCND2,CDH1,FZD7,SCNN1A
RHOA		enzyme		-1.170	3.16E-04	ACTA1,CCND1,CDH1,ERBB2,PRKG1,ROCK2,SDC2	102 (10)
miR-125b-5p (and other miRNAs w/seed CCCUGAG)		mature microrna		-1.149	2.65E-03	ADAMTS1,CDC25A,ERBB2,ERBB3,SMO,TENM2
AKT1		kinase		-1.126	2.07E-02	AKR1C1/AKR1C2,CCND1,CCND2,CDH1,CTSV,IRS1,ME1,NQO1,TGFB2
CDKN1B		kinase		-1.119	4.82E-02	CCND1,CDC25A,CDH1,PCDHA11,TWISTNB
RBL1		transcription regulator		-1.109	8.13E-03	CCND1,CDC25A,DHFR,MCM2,ZEB1
ABL1		kinase		-1.109	2.11E-03	CCND1,CCND2,DHFR,TGFB2	101 (9)
JAK2		kinase		-1.091	6.14E-04	ACTN1,CCND1,CCND2,CDC25A,CDH1,GBP2,MYL12A,POP4	148 (16)
ETS1		transcription regulator		-1.091	3.54E-03	ARHGDIB,ARPC2,CCND1,ERBB2,JAK1,NQO1,PLAA,RHOBTB3,TGFB2,ZEB1
hemin		chemical - endogenous mammalian		-1.091	1.85E-02	AKR1C1/AKR1C2,CCND1,CRYZ,NQO1
CXCR4		g-protein coupled receptor		-1.067	2.67E-03	CCND1,CD9,CDH1,TNFRSF10D,ZEB1	121 (18)
MET		kinase		-1.067	4.64E-02	CCND1,CCND2,CDH1,CTSV
INSR		kinase		-1.067	1.96E-02	ACTA1,ACTN4,ATP5L,CCND1,CCND2,CKMT1A/CKMT1B,CTSV,IRS1,KIFAP3,LCP1,MCM2,RAB18
MAPK1		kinase		-1.066	1.40E-02	ADAM12,APOE,BLZF1,CCDC82,CCND1,CPPED1,GBP2,OSBPL3,PLD1,PRKG1,PROS1,SCNN1A
Insulin		group		-1.051	3.04E-02	ACTA1,APOE,ARRB1,CA3,CCND1,IRS1,ME1,OGT,PLIN3,SLC25A27,SORBS1
Cg		complex		-1.040	4.54E-02	ADAMTS1,CCND2,CDH1,CTSV,ITGA4,MAPKAPK2,RECQL,RGS2,S100A10,TGFB2,TM4SF1
SMAD4		transcription regulator		-1.033	2.50E-02	CCND1,CCND2,CDH1,ERBB2,SMO,TGFB2,TNC,TPM2
HRAS		enzyme		-1.027	7.81E-08	ACTA1,ACTG1,ANXA3,ANXA6,ASNS,ATP1A3,CCND1,CCND2,CDC25A,CDH1,CTSV,ITGA4,MFGE8,MYL12A,NPTN,NQO1,PCYT1B,PDGFC,PLOD2,RNF19B,RP2,SCNN1A,SERPINB9,SMARCA2,SORBS1,SSR3,TGFB2,TGM2,TMSB10/TMSB4X,UBASH3B	131 (13)
EPAS1		transcription regulator		-1.026	3.94E-04	ABCG2,CCND1,CKMT1A/CKMT1B,CNKSR2,GBE1,NEFL,PKIB,PLOD2,PTPRZ1,SLC6A8,UGP2
PRKCA		kinase		-1.000	8.93E-06	ACTA1,ARHGDIB,ARPC2,CCND1,ERBB2,NQO1,PLD1,RHOBTB3,SDCBP,TGFB2	69 (11)
LCN2		transporter		-1.000	1.75E-02	ACTN1,CDH1,CORO1C,CXCL6
EZH2		transcription regulator		-0.983	7.10E-04	ANXA6,ARHGAP1,CCND1,CCND2,CDH1,CYB5R2,ERBB2,FBN1,GBX2,MYL6,PIM2,RAC3
PRNP		other		-0.900	4.94E-03	APOE,CCND1,EIF2S1,EPS8
TP53		transcription regulator		-0.886	2.18E-07	ACTN1,ACTN4,ANXA3,ANXA6,APAF1,APOE,ARHGAP1,ASNS,ATG4A,ATL3,BLZF1,C12orf5,CAP1,CCND1,CCND2,CDC25A,CDH1,CKMT1A/CKMT1B,COL9A1,COPB1,DHFR,DSTN,EPS8,ERBB2,FKBP1A,GBX2,IKBIP,IRS1,KITLG,MCM2,ME1,MPV17L,NARS,PCCA,PLOD2,PPT1,PRKAR2A,PRKG1,PSMD2,SERPINB9,SORBS1,SPATA18,TCF7L2,TGFB2,TGM2,TLR6,TMSB10/TMSB4X,TNFRSF10D,UBL3,ZEB1,ZMAT3	110 (12)
CSF1		cytokine		-0.833	2.92E-02	APOE,CCND1,CCND2,CPM,CXCL6,ITGA4,TLR6
RB1		transcription regulator		-0.830	1.71E-02	CCND1,CDC25A,CDH1,DHFR,EPS8,FANCA,FANCL,MCM2,TGFB2,ZEB1
PTGS2		enzyme		-0.830	4.28E-02	CCND1,CDH1,CXCL14,CXCL5,ERBB2,ERBB3
CTGF		growth factor		-0.816	8.50E-03	ADAMTS1,CCND1,DAD1,KITLG,RAB18,TMOD3	88 (7)
SMARCA4		transcription regulator		-0.800	1.39E-04	ACTA1,ACTN4,ARHGDIB,ASNS,CCND1,CDC25A,CDH1,DHFR,MFGE8,PASK,PGM2L1,PMEL,PTP4A2,SMARCA2,TGFB2,UBE2H
RAC1		enzyme		-0.783	3.30E-02	CCND1,CDC25A,CDH1,PRKG1,RAC3
MGEA5		enzyme		-0.728	5.26E-07	ACTG1,ACTN4,ARHGAP29,CCND1,CDH1,CLDN7,CXCL6,ELF1,ERBB3,FGFR1,JAK1,LRIG1,PCDHB5,PRDX4,SERPINB9,TNC,VSIG1
NOTCH1		transcription regulator		-0.707	5.22E-03	AKR1C1/AKR1C2,CCND1,CCND2,CDH1,ERBB2,ERBB3,NRG1,RHOU,TGFB2	104 (11)
STAT6		transcription regulator		-0.707	5.64E-03	APOE,CCND2,GBP2,PDGFC,PIM2,PKIB,PLD1,PPP3CC,PROS1,S100A10
HIF1A		transcription regulator		-0.598	9.19E-03	ADAMTS1,APOE,ARPC2,ASNS,CCND1,CDH1,ERBB2,GBE1,NEFL,PIM2,PLOD2,TGFB2,TLR6	115 (12)
ITGB1		transmembrane receptor		-0.548	4.83E-02	ACTA1,APOE,CDH1,ERBB2
AHR		ligand-dependent nuclear receptor		-0.543	2.93E-02	ABCG2,ACTN1,APAF1,CCND1,CDH1,DHFR,FZD7,LYST,NQO1,POMP,TGFB2
THRB		ligand-dependent nuclear receptor		-0.520	1.24E-02	ATP1A3,ATP5L,CCND1,CCND2,DAD1,FGFR1,FZD7,ME1
GATA1		transcription regulator		-0.502	4.13E-02	ACTN1,CCND1,CCND2,MAMDC2,PIM2,PRKG1,TGM2
POU5F1		transcription regulator		-0.450	4.75E-02	CCND1,CDH1,CLDN7,GBX2,IRS1,TDGF1,TGFB2,ZFHX3
OTX2		transcription regulator		-0.447	5.58E-03	GBX2,PMEL,PTPRZ1,TDGF1,TNC
TP73		transcription regulator		-0.431	4.36E-02	ATG4A,BLZF1,CDH1,DHFR,NAP1L3,SPINT1,UBL3,ZMAT3
geldanamycin		chemical - endogenous non-mammalian		-0.368	1.47E-02	APAF1,CCND1,CDH9,ERBB2,FGFR1,GNAO1,IRS1
SRC		kinase		-0.309	1.69E-02	CCND1,CCND2,CDH1,CTSV,ERBB2,NQO1
SNAI1		transcription regulator		-0.253	2.46E-03	CCND1,CCND2,CDH1,CLDN7,ZEB1	14 (2)
DCN		other		-0.246	2.07E-03	CDH1,ERBB2,FBN1,HLA-DQB1,IRS1	100 (11)
NFKBIA		transcription regulator		-0.180	1.87E-03	CCND1,CCND2,CDC25A,CDH1,CXCL6,ERBB2,FZD7,GBP2,MFGE8,NCAN,PTP4A2,PTPRZ1,SLC16A2,SORL1,TGFB2,TNC,UBE2H	123 (14)
mir-29		microrna		-0.152	5.92E-03	ADAM12,CDH1,ITGA11,NASP
MAP3K7		kinase		-0.152	2.71E-02	ACTA1,CXCL6,GBP2,RGS2
Interferon alpha		group		-0.126	3.74E-02	AUTS2,CCND1,CCND2,CDC25A,CXCL5,GBP2,ITGA4,JAK1,PIM2,SERPINB9,TRIB2
NCOA3		transcription regulator		-0.063	2.32E-02	CCND1,CDC25A,ERBB2,IRS1
progesterone		chemical - endogenous mammalian		-0.044	8.98E-04	ACTA1,ADAMTS1,APOE,CA3,CCND1,CDC25A,CDH1,CKMT1A/CKMT1B,CTSV,ERBB2,GABARAPL1,HLA-DQB1,IRS1,ITGA11,ME1,PROS1,TGFB2,UGCG,ZEB1,ZFHX3	132 (15)
SMARCB1		transcription regulator		-0.020	2.73E-03	CCND1,CDH1,CTTN,DACH1,DHFR,ERBB2,FZD7,MCM2,RAB5C	54 (9)
mir-210		microrna		0.000	4.32E-03	DHFR,FKBP9,GIT2,NUP210,TCF7L2,VAMP7
miR-182-5p (and other miRNAs w/seed UUGGCAA)		mature microrna		0.000	3.69E-03	CDH1,CTTN,ITGA4,LRP6
aldosterone		chemical - endogenous mammalian		0.006	4.97E-02	ACTA1,ADAMTS1,FKBP1A,RGS2,SCNN1A
CDH1	4.300	other		0.084	2.99E-02	CCND1,CDH1,ERBB2,ERBB3
SATB1		transcription regulator		0.092	9.19E-03	ACTG1,ACTN1,CCND1,CDH1,FEZ2,KITLG,PSMD2,YPEL5
KDM5B		transcription regulator		0.115	1.76E-02	CCND1,MCM2,NEFL,RECQL,SCNN1A,SMARCA2
Hsp90		group		0.132	2.32E-02	APAF1,CCND2,ERBB2,ERBB3
MYC		transcription regulator		0.236	3.19E-05	ACTA1,ACTN1,ACTN4,ADAMTS1,ANXA6,ASNS,CAST,CCND1,CCND2,CD9,CDC25A,CDH1,CLDN7,CTBS,CTSV,EIF2S1,EIF4A1,ERBB2,FBN1,FGFR1,GBP2,GBX2,GPC3,IRS1,MINA,NARS,PRDX4,ROCK2,S100A10,SDCBP,TDGF1,TGFB2,TMSB10/TMSB4X,TNC,TRIP12,VAMP3	136 (14)
PPARG		ligand-dependent nuclear receptor		0.254	2.90E-02	ABCG2,APOE,ATP6V1D,CCND1,CDH1,CXCL14,CXCL5,CXCL6,H6PD,IRS1,ME1,SMO,SORBS1
GnRH analog		biologic drug		0.277	2.86E-03	ACTN1,ACTN4,ARHGAP1,ATG4A,CXCL5,EIF2B2,FKBP1A,NARS,PWP1,RAB5C,RALGPS1,SNRPD3,TRIB2,TWF1
CYP1A1		enzyme		0.277	7.39E-05	ANXA3,CACHD1,CCND1,CTTN,KITLG,NEFL,NQO1,PFDN1,PWP1
CD44		enzyme		0.283	8.27E-03	ARHGEF12,BCAM,CCND1,CCND2,CDH1,CXCL6,ERBB2,ITGA4	108 (15)
FSH		complex		0.323	4.16E-03	ACTA1,ACTN1,ADAMTS1,ARHGAP1,CAP2,CCND2,FGFR1,GPRC5B,KITLG,MBD2,PLIN3,RAB5C,TGFB2,TPM2,ZEB1
HOXA10		transcription regulator		0.333	5.22E-03	ACTA1,APOE,CA3,CTSV,HLA-DQB1,ME1,PROS1,RP2,ST6GAL1
NRG1	-1.560	growth factor		0.374	1.31E-02	ACTN1,CCND1,CCND2,CXCL6,DAD1,ERBB2,ERBB3,IDH3B,PDE3A
KLF4		transcription regulator		0.379	4.81E-03	CCND1,CCND2,CDH1,CLDN7,GBX2,IRS1,PRKG1,TDGF1,TGFB2,TNC	75 (6)
testosterone		chemical - endogenous mammalian		0.419	3.16E-02	ANXA3,CA3,CAST,CCND1,CDH1,EIF2S1,ERBB2,FGFR1,PKIB,SCNN1A,TGFB2
IL2		cytokine		0.420	3.13E-02	CCND1,CCND2,CDC25A,CDH1,ELF1,FGFR1,ITGA4,JAK1,MAPKAPK2,PDGFC,PIM2,RGS2,SERPINB9,TRIB2,UGP2
ACOX1		enzyme		0.447	4.40E-02	ADAMTS1,CTBS,CTSV,MFGE8,RGS2,UGCG
PDX1		transcription regulator		0.447	3.54E-02	ACTG1,CCND1,CKMT1A/CKMT1B,FGFR1,NQO1,RHOBTB1,TCF7L2
MITF		transcription regulator		0.526	1.70E-03	APOE,ESRP1,ITGA4,KCNN2,LYST,PMEL,SLC7A8,STX7,UBL3
SKIL		transcription regulator		0.555	8.56E-04	ADAM12,CDH1,RHOBTB1,SLC44A1,ZEB1
thyroid hormone		chemical - endogenous mammalian		0.557	4.53E-04	ACTA1,APOE,ATP5L,CCND1,DAD1,DNAJC3,ME1,NNAT,S100A10,SEMA5B,UGP2
PRL		cytokine		0.611	3.55E-02	ABCG2,ANXA3,CCND1,CDH1,CTSV,ERBB2,ERBB3,MFGE8
TP63		transcription regulator		0.625	1.96E-04	ADAMTS1,APAF1,ATG4A,CAST,CCND1,CCND2,FANCA,FBN1,ITGA4,KAL1,SPATA18,TNC,UBE2H,ZEB1	24 (3)
NR3C1		ligand-dependent nuclear receptor		0.646	2.30E-04	ACTN1,APOE,ARPC2,ARRB1,BCL10,CCND1,CORO1C,DAD1,GBP2,H6PD,LYST,MALT1,MBD2,NRXN1,PARP4,PPP3CC,PTP4A2,RBMS3,RGS2,SCNN1A,SEMA5B,SERPINB9,STOM,TM2D2,UGCG	70 (3)
FGF1		growth factor		0.754	5.59E-06	ACTA1,APOE,CCND1,CDH1,FZD7,IRS1,NQO1,RHOU,TGFB2,TGM2,ZNF589	134 (16)
FOS		transcription regulator		0.784	6.62E-05	ACTG1,ADAM12,AFF4,CAST,CCND1,CDH1,CTSV,EPS8,FBN1,FEZ2,GIT2,KITLG,NQO1,PKIB,PLD1,PTP4A2,PTPRZ1,S100A10,SERPINB9,UGCG,VAMP7,XYLT1,ZEB1	62 (4)
ERBB3	2.100	kinase		0.794	1.92E-06	ACTA1,ADAM9,CCND1,CCND2,ERBB2,ERBB3,FBN1,PCDHA11,PIM2,TNC	83 (10)
APP		other		0.806	2.90E-06	ABCG2,ACTA1,ACTG1,APOE,ATP1A3,CAP1,CAST,CCND1,CCND2,CDH1,CKMT1A/CKMT1B,CLIC1,CLTB,CTSV,CTTN,CXCL5,DSTN,ERBB2,FGFR1,FKBP1A,FZD7,GNAO1,ITGA4,LRP6,MAPKAPK2,NEFL,PRKAR2A,SMARCA2,STMN2,UCHL1,VAMP3,ZFHX3	102 (13)
IGF1R		transmembrane receptor		0.818	3.30E-02	ACTA1,ACTN4,ANXA3,ATP5L,CDH1,IRS1,RAB18,SLC16A2
BMP4		growth factor		0.830	3.27E-02	CCND1,CDH1,ITGA4,SPINT1,TDGF1,TGM2
miR-21-5p (and other miRNAs w/seed AGCUUAU)		mature microrna		0.865	1.96E-02	APAF1,CDC25A,RP2,TGFB2
PRKAR1A		kinase		0.928	1.43E-03	CCND1,CDH1,ERBB2,ERBB3
ERBB4		kinase		0.944	7.97E-04	ACTA1,ADAM9,CCND1,CDH1,PCDHA11,PIM2,TNC	83 (11)
Alpha catenin		group		0.970	1.97E-02	ADAMTS1,CTSV,CXCL6,TDGF1,TGM2,TNC
CCND1	-2.150	transcription regulator		0.985	7.92E-03	CCND1,CCND2,CDH1,EPS8,ERBB2,FAM204A,FGFR1,FZD7,RBMS3,RGS2,STOM	73 (5)
FOXO3		transcription regulator		0.993	2.41E-03	APAF1,BCL10,CCND1,CCND2,CDH1,CTSV,GABARAPL1,JAK1,TGFB2	95 (8)
CYP1A2		enzyme		1.000	8.90E-03	CACHD1,CCND1,NQO1,PWP1
WNT5A		cytokine		1.000	1.02E-02	ARHGDIB,CCND1,CDH1,CXCL6,ERBB2,LCP1
NR3C2		ligand-dependent nuclear receptor		1.000	9.31E-05	ADAMTS1,ARPC2,FKBP1A,HLA-DQB1,IDH3B,LYST,NRXN1,RGS2,SCNN1A	29 (2)
CYP1B1		enzyme		1.000	1.64E-02	CACHD1,CCND1,NQO1,PWP1
BRD4		kinase		1.057	3.60E-02	CCND1,CDC25A,PIM2,SLC16A9
SFTPA1		transporter		1.067	4.28E-02	AKR1C1/AKR1C2,CXCL5,LRIG1,PMEL
RETNLB		other		1.091	4.83E-02	FGFR1,IRS1,JAK1,STOM
CD28		transmembrane receptor		1.127	8.71E-04	ARHGDIB,CCND1,CCND2,CHRNA5,DAD1,GBP2,HCCS,HLA-DQB1,ITGA4,LCP1,NLGN3,NPIPA1 (includes others),OAZ1,PRDX4,STOM	76 (4)
miR-155-5p (miRNAs w/seed UAAUGCU)		mature microrna		1.151	6.15E-03	CCND1,NARS,PDE3A,RAB5C,SDCBP,TCF7L2,TWF1,VAMP3
MYCN		transcription regulator		1.200	4.21E-04	ACTG1,ACTN4,CCND1,CCND2,CDKL5,EIF4A1,FBN1,FKBP9,MYL12A,S100A10,SDC2,TGM2,UCHL1
SOX2		transcription regulator		1.246	2.12E-02	ABCG2,CCND1,CLDN7,GBX2,IRS1,KITLG,TDGF1,TGFB2,ZFHX3
RBPJ		transcription regulator		1.387	1.76E-02	CCND1,KITLG,PRKAR2A,TDGF1,TGFB2,TNC
PIM1		kinase		1.501	1.98E-04	ABCG2,CCND2,CDC25A,ERBB2,ERBB3,PROS1
HNF4A		transcription regulator		1.609	1.40E-02	ACTN1,AKR1C1/AKR1C2,APOE,ATP6V1D,BLZF1,CAP1,CCDC82,CCND1,CDC25A,CDH1,CHCHD2,CHMP1B,COPB1,COQ10B,CRYZ,DACH1,DAD1,FEM1C,GBE1,GBX2,GOLT1B,KCNN2,KLHL28,MINA,MYL6,OTUD6B,PARP4,PLAA,PMEL,PWP1,RAB18,RECQL,REXO2,RNF152,SEC31A,SLC44A1,SNRPD3,SSFA2,SSR3,STOM,TBC1D23,TCF7L2,TNC,TRIM4,TXNDC9,UCHL1,USP15,ZNF589,ZNHIT1
Lh		complex		1.633	4.91E-04	ACTA1,ACTN1,ADAMTS1,ARHGAP1,CAP2,CCND2,GPRC5B,MBD2,PLIN3,PRKAR2A,RAB5C,TGFB2,TPM2
CD3		complex		1.667	7.40E-05	ACTN4,ARHGDIB,CCND1,CCND2,CDC25A,CHRNA5,DAD1,FKBP1A,GLDC,HCCS,HLA-DQB1,ITGA4,JAK1,LCP1,NASP,NLGN3,NPIPA1 (includes others),OAZ1,PRDX4,PTP4A2,SMO,SMPDL3B,SORL1,STOM,TGM2,VPS4B	85 (4)
miR-1-3p (and other miRNAs w/seed GGAAUGU)		mature microrna		1.715	3.30E-03	ANP32B,ARHGAP29,CAP1,CORO1C,PWP1,SLC16A9,SLC44A1,TMSB10/TMSB4X,TPM2,TWF1
let-7a-5p (and other miRNAs w/seed GAGGUAG)		mature microrna		1.738	1.47E-02	CCND1,CCND2,CDC25A,DAD1,NEDD4,SLC25A24,TPM2
SPDEF		transcription regulator		1.929	1.42E-03	CDH1,CLDN7,FGFR1,SDC2,TNC,ZEB1	80 (8)
IKZF1		transcription regulator		1.980	1.87E-01	CCND2,FGFR1,FKBP9,KITLG
glutamine		chemical - endogenous mammalian	Activated	2.000	5.02E-02	AKR1C1/AKR1C2,ASNS,CCND1,OAZ1
RICTOR		other	Activated	2.000	1.00E00	ATP5L,ATP6V1D,POMP,PSMD2
estrogen receptor		group	Activated	2.170	5.99E-05	ABCG2,CCND1,CCND2,CDH1,CDH9,ERBB2,ERBB3,FGFR1,IRS1,PDGFC,RGS2,TGFB2,TNC,ZEB1	148 (16)
